# Supplementary material for: Isolation of Stable Borepin Radicals and Anions
Source: Angew Chem Int Ed Engl. 2022 Apr 5;61(23):e202202516. doi: 10.1002/anie.202202516 (PMC9324096; doi:10.1002/anie.202202516)
Supplement: Supplementary file 1 — Supporting Information [file ANIE-61-0-s002.cif]

data_publication_text
_publ_contact_author_name        'Gilliard, Robert J.'
_publ_contact_author_address     
;Department of Chemistry
University of Virginia
409 McCormick Rd, P. O. Box 400319
Charlottesville, VA, 22904
;
_publ_contact_author_email       rjg8s@virginia.edu
loop_
_publ_author_name
_publ_author_address
'Hollister, Kimberly K.'
;Department of Chemistry
University of Virginia
409 McCormick Rd, P. O. Box 400319
Charlottesville, VA, 22904
;
'Yang, Wenlong'
;Department of Chemistry
University of Virginia
409 McCormick Rd, P. O. Box 400319
Charlottesville, VA, 22904
;

'Mondol, Ranajit'
;Department of Chemistry
University of Virginia
409 McCormick Rd, P. O. Box 400319
Charlottesville, VA, 22904
;

'Krantz, Kelsie E.'
;Department of Chemistry
University of Virginia
409 McCormick Rd, P. O. Box 400319
Charlottesville, VA, 22904
;
'Molino, Andrew'
;Department of Chemistry and Physics
La Trobe Institute for Molecular Science
La Trobe University
Melbourne, 3086, Victoria
Australia
;
'Dickie, Diane A.'
;Department of Chemistry
University of Virginia
409 McCormick Rd, P. O. Box 400319
Charlottesville, VA, 22904
;
'Kaur, Aishvaryadeep'
;Department of Chemistry and Physics
La Trobe Institute for Molecular Science
La Trobe University
Melbourne, 3086, Victoria
Australia
;
'Frenking, Gernot'
;Fachbereich Chemie
Philipps-Universit\"at Marburg 
Hans-Meerwein-Strasse
35043 Marburg
Germany
;
'Pan, Sudip'
;Fachbereich Chemie
Philipps-Universit\"at Marburg 
Hans-Meerwein-Strasse
35043 Marburg
Germany
;
'Wilson, David J. D.'
;Department of Chemistry and Physics
La Trobe Institute for Molecular Science
La Trobe University
Melbourne, 3086, Victoria
Australia
;
'Gilliard, Robert J.'
;Department of Chemistry
University of Virginia
409 McCormick Rd, P. O. Box 400319
Charlottesville, VA, 22904
;

data_2A
_chemical_name_systematic               ?
_chemical_name_common                   ?
_chemical_formula_moiety                ?
_chemical_formula_sum                   'C48 H53 B N'
_chemical_formula_iupac                 ?
_chemical_formula_weight                654.72

_chemical_melting_point                 ?

_space_group_crystal_system             monoclinic
_space_group_name_H-M_alt               'P 21/c'
_space_group_name_Hall                  '-P 2ybc'
loop_
    _space_group_symop_operation_xyz
    'x, y, z'
    '-x, y+1/2, -z+1/2'
    '-x, -y, -z'
    'x, -y-1/2, z-1/2'

_cell_length_a                          36.702(2)
_cell_length_b                          11.0451(8)
_cell_length_c                          20.2219(14)
_cell_angle_alpha                       90
_cell_angle_beta                        94.653(4)
_cell_angle_gamma                       90
_cell_volume                            8170.5(10)
_cell_formula_units_Z                   8
_cell_measurement_reflns_used           2598
_cell_measurement_theta_min             4.1811
_cell_measurement_theta_max             68.0062
_cell_measurement_temperature           100.(2)

_exptl_crystal_description              rod
_exptl_crystal_colour                   yellow
_exptl_crystal_size_max                 0.143
_exptl_crystal_size_mid                 0.033
_exptl_crystal_size_min                 0.028
_exptl_crystal_density_diffrn           1.065
_exptl_crystal_density_meas             ?
_exptl_crystal_density_method           'not measured'
_exptl_crystal_F_000                    2824

_exptl_absorpt_coefficient_mu           0.447
_exptl_absorpt_correction_type          Multi-Scan
_exptl_absorpt_process_details          
;
SADABS-2016/2 - Bruker AXS area detector scaling and absorption correction
;
_exptl_absorpt_correction_T_min         0.87
_exptl_absorpt_correction_T_max         0.99

_exptl_special_details                  
;
; 

_diffrn_ambient_temperature             100.(2)

_diffrn_source                          'Incoatec Microfocus I\mS'
_diffrn_source_type                     ?

_diffrn_radiation_type                  'Cu K\a'
_diffrn_radiation_wavelength            1.54178
_diffrn_radiation_monochromator         'multilayer mirror'

_diffrn_measurement_device_type         'Bruker Kappa APEXII CCD'
_diffrn_measurement_method              '\f and \w scans'

_diffrn_detector_area_resol_mean        8.3333

_diffrn_reflns_number                   46262
_diffrn_reflns_av_R_equivalents         0.1424
_diffrn_reflns_av_unetI/netI            0.1715
_diffrn_reflns_theta_min                1.21
_diffrn_reflns_theta_max                68.39
_diffrn_reflns_theta_full               68.39
_diffrn_measured_fraction_theta_max     0.971
_diffrn_measured_fraction_theta_full    0.971
_diffrn_reflns_limit_h_min              -44
_diffrn_reflns_limit_h_max              37
_diffrn_reflns_limit_k_min              -12
_diffrn_reflns_limit_k_max              13
_diffrn_reflns_limit_l_min              -24
_diffrn_reflns_limit_l_max              20

_refine_special_details                 
;
;

_reflns_number_total                    14587
_reflns_number_gt                       7316
_reflns_threshold_expression            'I > 2\s(I)'

_refine_ls_structure_factor_coef        Fsqd
_refine_ls_matrix_type                  full
_refine_ls_R_factor_all                 0.1459
_refine_ls_R_factor_gt                  0.0753
_refine_ls_wR_factor_gt                 0.1710
_refine_ls_wR_factor_ref                0.2141
_refine_ls_goodness_of_fit_ref          0.947
_refine_ls_restrained_S_all             0.947
_refine_ls_number_reflns                14587
_refine_ls_number_parameters            917
_refine_ls_number_restraints            0
_refine_ls_number_constraints           ?
_refine_ls_hydrogen_treatment           constr
_refine_ls_weighting_scheme             calc
_refine_ls_weighting_details            
    'w=1/[\s^2^(Fo^2^)+(0.0619P)^2^] where P=(Fo^2^+2Fc^2^)/3'

_atom_sites_solution_hydrogens          geom
_atom_sites_solution_primary            dual
_atom_sites_solution_secondary          ?

_refine_ls_shift/su_max                 0.000
_refine_ls_shift/su_mean                0.000
_refine_diff_density_max                0.220
_refine_diff_density_min                -0.276
_refine_ls_extinction_method            none
_refine_ls_extinction_coef              ?

loop_
    _atom_type_symbol
    _atom_type_description
    _atom_type_scat_dispersion_real
    _atom_type_scat_dispersion_imag
    _atom_type_scat_source
    C C 0.0181 0.0091 'International Tables Vol C Tables 4.2.6.8 and 6.1.1.4'
    H H 0.0000 0.0000 'International Tables Vol C Tables 4.2.6.8 and 6.1.1.4'
    B B 0.0090 0.0039 'International Tables Vol C Tables 4.2.6.8 and 6.1.1.4'
    N N 0.0311 0.0180 'International Tables Vol C Tables 4.2.6.8 and 6.1.1.4'

_computing_data_collection              
    'Bruker Instrument Service v2017.5.0.0'
_computing_cell_refinement              'SAINT V8.38A (Bruker AXS Inc., 2017)'
_computing_data_reduction               'SAINT V8.38A (Bruker AXS Inc., 2017)'
_computing_structure_solution           'SHELXT 2014/5 (Sheldrick, 2014)'
_computing_structure_refinement         'SHELXL-2018/3 (Sheldrick, 2018)'
_computing_molecular_graphics           ?
_computing_publication_material         ?

loop_
    _atom_site_type_symbol
    _atom_site_label
    _atom_site_fract_x
    _atom_site_fract_y
    _atom_site_fract_z
    _atom_site_U_iso_or_equiv
    _atom_site_adp_type
    _atom_site_calc_flag
    _atom_site_refinement_flags_adp
    _atom_site_refinement_flags_occupancy
    _atom_site_refinement_flags_posn
    _atom_site_occupancy
    _atom_site_disorder_assembly
    _atom_site_disorder_group
    B B1 0.12042(10) 0.6690(4) 0.8176(2) 0.0309(9) Uani d . . . 1 . .
    B B2 0.34344(11) 0.3501(4) 0.5167(2) 0.0354(10) Uani d . . . 1 . .
    N N1 0.10196(7) 0.7626(2) 0.70266(14) 0.0299(6) Uani d . . . 1 . .
    N N2 0.32138(8) 0.2641(3) 0.62524(15) 0.0347(7) Uani d . . . 1 . .
    C C1 0.10432(9) 0.6655(3) 0.74607(17) 0.0295(8) Uani d . . . 1 . .
    C C2 0.08211(9) 0.5593(3) 0.71337(17) 0.0298(8) Uani d . . . 1 . .
    C C3 0.07498(9) 0.6034(3) 0.64079(18) 0.0318(8) Uani d . . . 1 . .
    H H3A 0.094317 0.573595 0.613517 0.038 Uiso calc U . R 1 . .
    H H3B 0.051045 0.573566 0.621261 0.038 Uiso calc U . R 1 . .
    C C4 0.07523(9) 0.7414(3) 0.64346(18) 0.0320(8) Uani d . . . 1 . .
    C C5 0.08844(10) 0.7983(4) 0.58113(18) 0.0389(9) Uani d . . . 1 . .
    H H5A 0.090913 0.88599 0.587397 0.058 Uiso calc U . R 1 . .
    H H5B 0.070721 0.781793 0.543318 0.058 Uiso calc U . R 1 . .
    H H5C 0.112201 0.76376 0.572565 0.058 Uiso calc U . R 1 . .
    C C6 0.03710(10) 0.7902(4) 0.6529(2) 0.0418(9) Uani d . . . 1 . .
    H H6A 0.030137 0.767515 0.697033 0.063 Uiso calc U . R 1 . .
    H H6B 0.019521 0.755795 0.618964 0.063 Uiso calc U . R 1 . .
    H H6C 0.03715 0.87861 0.648872 0.063 Uiso calc U . R 1 . .
    C C7 0.10218(9) 0.4362(3) 0.71624(18) 0.0330(8) Uani d . . . 1 . .
    H H7A 0.103064 0.406443 0.762519 0.04 Uiso calc U . R 1 . .
    H H7B 0.087173 0.378179 0.688453 0.04 Uiso calc U . R 1 . .
    C C8 0.14092(9) 0.4326(3) 0.69429(18) 0.0342(8) Uani d . . . 1 . .
    H H8A 0.14081 0.462279 0.648606 0.051 Uiso calc U . R 1 . .
    H H8B 0.15 0.349137 0.696516 0.051 Uiso calc U . R 1 . .
    H H8C 0.15685 0.484022 0.723631 0.051 Uiso calc U . R 1 . .
    C C9 0.04664(9) 0.5407(3) 0.74871(18) 0.0317(8) Uani d . . . 1 . .
    H H9A 0.053485 0.512757 0.794561 0.038 Uiso calc U . R 1 . .
    H H9B 0.034383 0.620114 0.751787 0.038 Uiso calc U . R 1 . .
    C C10 0.01931(10) 0.4514(4) 0.7159(2) 0.0469(10) Uani d . . . 1 . .
    H H10A 0.013051 0.475761 0.669768 0.07 Uiso calc U . R 1 . .
    H H10B -0.002837 0.450774 0.73989 0.07 Uiso calc U . R 1 . .
    H H10C 0.03011 0.370248 0.716881 0.07 Uiso calc U . R 1 . .
    C C11 0.12764(9) 0.8630(3) 0.70593(18) 0.0322(8) Uani d . . . 1 . .
    C C12 0.16284(10) 0.8440(3) 0.68456(18) 0.0334(8) Uani d . . . 1 . .
    C C13 0.18767(10) 0.9405(3) 0.68910(19) 0.0393(9) Uani d . . . 1 . .
    H H13 0.211605 0.929009 0.675528 0.047 Uiso calc U . R 1 . .
    C C14 0.17787(10) 1.0530(4) 0.7132(2) 0.0419(9) Uani d . . . 1 . .
    H H14 0.195092 1.117364 0.716674 0.05 Uiso calc U . R 1 . .
    C C15 0.14302(10) 1.0701(3) 0.73178(19) 0.0381(9) Uani d . . . 1 . .
    H H15 0.136427 1.147409 0.747559 0.046 Uiso calc U . R 1 . .
    C C16 0.11722(10) 0.9784(3) 0.72832(18) 0.0346(8) Uani d . . . 1 . .
    C C17 0.07915(9) 1.0087(3) 0.74675(18) 0.0344(8) Uani d . . . 1 . .
    H H17 0.065074 0.931612 0.749487 0.041 Uiso calc U . R 1 . .
    C C18 0.07927(11) 1.0737(4) 0.8133(2) 0.0427(9) Uani d . . . 1 . .
    H H18A 0.094809 1.029367 0.846763 0.064 Uiso calc U . R 1 . .
    H H18B 0.054277 1.077639 0.826956 0.064 Uiso calc U . R 1 . .
    H H18C 0.088798 1.156006 0.808997 0.064 Uiso calc U . R 1 . .
    C C19 0.05959(10) 1.0890(3) 0.69290(19) 0.0408(9) Uani d . . . 1 . .
    H H19A 0.071329 1.168666 0.69323 0.061 Uiso calc U . R 1 . .
    H H19B 0.033876 1.098325 0.701732 0.061 Uiso calc U . R 1 . .
    H H19C 0.061071 1.051067 0.649377 0.061 Uiso calc U . R 1 . .
    C C20 0.17612(10) 0.7251(3) 0.65798(18) 0.0368(8) Uani d . . . 1 . .
    H H20 0.155092 0.667224 0.654143 0.044 Uiso calc U . R 1 . .
    C C21 0.20645(10) 0.6702(4) 0.7050(2) 0.0434(9) Uani d . . . 1 . .
    H H21A 0.227735 0.724014 0.707899 0.065 Uiso calc U . R 1 . .
    H H21B 0.213399 0.591042 0.688027 0.065 Uiso calc U . R 1 . .
    H H21C 0.197639 0.660224 0.749128 0.065 Uiso calc U . R 1 . .
    C C22 0.19017(11) 0.7405(4) 0.5887(2) 0.0448(10) Uani d . . . 1 . .
    H H22A 0.171215 0.779144 0.55894 0.067 Uiso calc U . R 1 . .
    H H22B 0.196082 0.660932 0.570995 0.067 Uiso calc U . R 1 . .
    H H22C 0.212143 0.791253 0.592123 0.067 Uiso calc U . R 1 . .
    C C23 0.12225(9) 0.5525(3) 0.86446(18) 0.0309(8) Uani d . . . 1 . .
    C C24 0.15524(9) 0.4730(3) 0.86323(18) 0.0336(8) Uani d . . . 1 . .
    C C25 0.18951(9) 0.5280(4) 0.86482(18) 0.0367(9) Uani d . . . 1 . .
    H H25 0.191285 0.613462 0.869136 0.044 Uiso calc U . R 1 . .
    C C26 0.22108(10) 0.4603(4) 0.8602(2) 0.0484(11) Uani d . . . 1 . .
    H H26 0.244092 0.499865 0.860616 0.058 Uiso calc U . R 1 . .
    C C27 0.21914(10) 0.3349(4) 0.8550(2) 0.0446(10) Uani d . . . 1 . .
    H H27 0.240673 0.288197 0.851896 0.054 Uiso calc U . R 1 . .
    C C28 0.18576(10) 0.2798(4) 0.85445(18) 0.0391(9) Uani d . . . 1 . .
    H H28 0.184239 0.194112 0.851352 0.047 Uiso calc U . R 1 . .
    C C29 0.15417(10) 0.3467(3) 0.85831(18) 0.0359(8) Uani d . . . 1 . .
    H H29 0.131314 0.306202 0.857602 0.043 Uiso calc U . R 1 . .
    C C30 0.09723(9) 0.5367(3) 0.90923(17) 0.0296(8) Uani d . . . 1 . .
    C C31 0.09742(9) 0.4279(3) 0.95384(17) 0.0320(8) Uani d . . . 1 . .
    C C32 0.11913(10) 0.4250(3) 1.01345(18) 0.0371(9) Uani d . . . 1 . .
    H H32 0.134108 0.492528 1.026249 0.045 Uiso calc U . R 1 . .
    C C33 0.11909(11) 0.3235(4) 1.0547(2) 0.0462(10) Uani d . . . 1 . .
    H H33 0.133704 0.322643 1.095656 0.055 Uiso calc U . R 1 . .
    C C34 0.09763(11) 0.2237(4) 1.0356(2) 0.0453(10) Uani d . . . 1 . .
    H H34 0.097418 0.154858 1.063735 0.054 Uiso calc U . R 1 . .
    C C35 0.07668(11) 0.2248(4) 0.9760(2) 0.0423(9) Uani d . . . 1 . .
    H H35 0.062555 0.155767 0.962381 0.051 Uiso calc U . R 1 . .
    C C36 0.07617(10) 0.3261(3) 0.9359(2) 0.0369(9) Uani d . . . 1 . .
    H H36 0.061131 0.326721 0.895358 0.044 Uiso calc U . R 1 . .
    C C37 0.06735(9) 0.6261(3) 0.91731(17) 0.0293(8) Uani d . . . 1 . .
    C C38 0.03271(9) 0.5849(3) 0.93160(18) 0.0332(8) Uani d . . . 1 . .
    H H38 0.028664 0.500161 0.934378 0.04 Uiso calc U . R 1 . .
    C C39 0.00441(9) 0.6623(3) 0.94172(18) 0.0355(8) Uani d . . . 1 . .
    H H39 -0.018699 0.630612 0.950965 0.043 Uiso calc U . R 1 . .
    C C40 0.00944(10) 0.7864(3) 0.93851(18) 0.0367(9) Uani d . . . 1 . .
    H H40 -0.010074 0.840477 0.944987 0.044 Uiso calc U . R 1 . .
    C C41 0.04335(9) 0.8296(3) 0.92571(18) 0.0351(8) Uani d . . . 1 . .
    H H41 0.046772 0.914712 0.92342 0.042 Uiso calc U . R 1 . .
    C C42 0.07310(9) 0.7537(3) 0.91589(17) 0.0315(8) Uani d . . . 1 . .
    C C43 0.10949(9) 0.8137(3) 0.91072(18) 0.0316(8) Uani d . . . 1 . .
    C C44 0.11933(10) 0.9065(3) 0.95500(18) 0.0340(8) Uani d . . . 1 . .
    H H44 0.103552 0.927071 0.988262 0.041 Uiso calc U . R 1 . .
    C C45 0.15178(10) 0.9697(3) 0.95150(19) 0.0371(9) Uani d . . . 1 . .
    H H45 0.158304 1.032662 0.98222 0.045 Uiso calc U . R 1 . .
    C C46 0.17469(10) 0.9396(3) 0.90225(19) 0.0392(9) Uani d . . . 1 . .
    H H46 0.197103 0.981623 0.89952 0.047 Uiso calc U . R 1 . .
    C C47 0.16486(10) 0.8490(3) 0.85763(19) 0.0352(8) Uani d . . . 1 . .
    H H47 0.180655 0.829867 0.82417 0.042 Uiso calc U . R 1 . .
    C C48 0.13209(9) 0.7840(3) 0.86017(17) 0.0311(8) Uani d . . . 1 . .
    C C49 0.33520(9) 0.3573(3) 0.58934(19) 0.0366(9) Uani d . . . 1 . .
    C C50 0.34649(10) 0.4595(4) 0.6378(2) 0.0411(9) Uani d . . . 1 . .
    C C51 0.32729(10) 0.4245(3) 0.69994(19) 0.0399(9) Uani d . . . 1 . .
    H H51A 0.342065 0.450751 0.740548 0.048 Uiso calc U . R 1 . .
    H H51B 0.303003 0.463739 0.699076 0.048 Uiso calc U . R 1 . .
    C C52 0.32319(11) 0.2872(4) 0.69911(19) 0.0406(9) Uani d . . . 1 . .
    C C53 0.35606(12) 0.2269(4) 0.7373(2) 0.0542(11) Uani d . . . 1 . .
    H H53A 0.352289 0.139083 0.738276 0.081 Uiso calc U . R 1 . .
    H H53B 0.358639 0.25811 0.782851 0.081 Uiso calc U . R 1 . .
    H H53C 0.378274 0.244893 0.715391 0.081 Uiso calc U . R 1 . .
    C C54 0.28858(11) 0.2471(4) 0.7289(2) 0.0485(10) Uani d . . . 1 . .
    H H54A 0.267517 0.288748 0.706273 0.073 Uiso calc U . R 1 . .
    H H54B 0.290262 0.267315 0.776202 0.073 Uiso calc U . R 1 . .
    H H54C 0.285586 0.159459 0.723351 0.073 Uiso calc U . R 1 . .
    C C55 0.33464(12) 0.5877(4) 0.6138(2) 0.0492(11) Uani d . . . 1 . .
    H H55A 0.341973 0.645816 0.649727 0.059 Uiso calc U . R 1 . .
    H H55B 0.348503 0.608608 0.575417 0.059 Uiso calc U . R 1 . .
    C C56 0.29404(11) 0.6064(4) 0.5936(3) 0.0548(12) Uani d . . . 1 . .
    H H56A 0.286733 0.555369 0.555112 0.082 Uiso calc U . R 1 . .
    H H56B 0.289608 0.691578 0.582012 0.082 Uiso calc U . R 1 . .
    H H56C 0.279719 0.584204 0.630589 0.082 Uiso calc U . R 1 . .
    C C57 0.38902(10) 0.4616(4) 0.6480(2) 0.0510(11) Uani d . . . 1 . .
    H H57A 0.397799 0.376984 0.65248 0.061 Uiso calc U . R 1 . .
    H H57B 0.398532 0.495451 0.60746 0.061 Uiso calc U . R 1 . .
    C C58 0.40562(14) 0.5339(6) 0.7080(3) 0.089(2) Uani d . . . 1 . .
    H H58A 0.431756 0.546514 0.703724 0.134 Uiso calc U . R 1 . .
    H H58B 0.402352 0.488815 0.748797 0.134 Uiso calc U . R 1 . .
    H H58C 0.393331 0.612481 0.709599 0.134 Uiso calc U . R 1 . .
    C C59 0.29893(10) 0.1686(3) 0.59450(19) 0.0371(9) Uani d . . . 1 . .
    C C60 0.31191(12) 0.0493(4) 0.5914(2) 0.0438(10) Uani d . . . 1 . .
    C C61 0.28900(14) -0.0362(4) 0.5602(2) 0.0537(12) Uani d . . . 1 . .
    H H61 0.297514 -0.117131 0.557351 0.064 Uiso calc U . R 1 . .
    C C62 0.25444(13) -0.0090(4) 0.5330(2) 0.0531(11) Uani d . . . 1 . .
    H H62 0.239587 -0.069719 0.511135 0.064 Uiso calc U . R 1 . .
    C C63 0.24172(11) 0.1074(4) 0.5378(2) 0.0422(9) Uani d . . . 1 . .
    H H63 0.217687 0.126448 0.51987 0.051 Uiso calc U . R 1 . .
    C C64 0.26329(10) 0.1977(3) 0.56853(19) 0.0375(9) Uani d . . . 1 . .
    C C65 0.24721(9) 0.3253(3) 0.5708(2) 0.0363(9) Uani d . . . 1 . .
    H H65 0.264978 0.37724 0.598043 0.044 Uiso calc U . R 1 . .
    C C66 0.24214(10) 0.3791(4) 0.5014(2) 0.0443(10) Uani d . . . 1 . .
    H H66A 0.265736 0.38106 0.481925 0.066 Uiso calc U . R 1 . .
    H H66B 0.232521 0.461559 0.503858 0.066 Uiso calc U . R 1 . .
    H H66C 0.224907 0.329193 0.473646 0.066 Uiso calc U . R 1 . .
    C C67 0.21060(11) 0.3280(4) 0.6029(2) 0.0523(11) Uani d . . . 1 . .
    H H67A 0.192263 0.281956 0.57538 0.078 Uiso calc U . R 1 . .
    H H67B 0.202421 0.412015 0.606522 0.078 Uiso calc U . R 1 . .
    H H67C 0.213811 0.291736 0.647218 0.078 Uiso calc U . R 1 . .
    C C68 0.34971(13) 0.0115(4) 0.6209(2) 0.0538(12) Uani d . . . 1 . .
    H H68 0.363679 0.085598 0.63605 0.065 Uiso calc U . R 1 . .
    C C69 0.34570(16) -0.0718(4) 0.6816(2) 0.0712(15) Uani d . . . 1 . .
    H H69A 0.331056 -0.030586 0.713192 0.107 Uiso calc U . R 1 . .
    H H69B 0.369952 -0.090209 0.703059 0.107 Uiso calc U . R 1 . .
    H H69C 0.333539 -0.147151 0.666767 0.107 Uiso calc U . R 1 . .
    C C70 0.37139(14) -0.0569(4) 0.5705(2) 0.0620(13) Uani d . . . 1 . .
    H H70A 0.358268 -0.13095 0.556481 0.093 Uiso calc U . R 1 . .
    H H70B 0.395627 -0.077935 0.591261 0.093 Uiso calc U . R 1 . .
    H H70C 0.374069 -0.005178 0.531848 0.093 Uiso calc U . R 1 . .
    C C71 0.35705(9) 0.4633(3) 0.47536(18) 0.0349(8) Uani d . . . 1 . .
    C C72 0.32889(9) 0.5377(3) 0.43536(19) 0.0361(8) Uani d . . . 1 . .
    C C73 0.30632(10) 0.4795(4) 0.3855(2) 0.0436(10) Uani d . . . 1 . .
    H H73 0.309556 0.39556 0.377543 0.052 Uiso calc U . R 1 . .
    C C74 0.27920(11) 0.5435(4) 0.3476(2) 0.0492(11) Uani d . . . 1 . .
    H H74 0.264053 0.502848 0.314321 0.059 Uiso calc U . R 1 . .
    C C75 0.27444(11) 0.6652(4) 0.3585(2) 0.0506(11) Uani d . . . 1 . .
    H H75 0.255851 0.708454 0.332972 0.061 Uiso calc U . R 1 . .
    C C76 0.29680(11) 0.7248(4) 0.4066(2) 0.0498(11) Uani d . . . 1 . .
    H H76 0.293757 0.809101 0.41364 0.06 Uiso calc U . R 1 . .
    C C77 0.32359(10) 0.6613(4) 0.4445(2) 0.0435(10) Uani d . . . 1 . .
    H H77 0.338663 0.702998 0.477497 0.052 Uiso calc U . R 1 . .
    C C78 0.39308(9) 0.4767(3) 0.46654(19) 0.0350(8) Uani d . . . 1 . .
    C C79 0.40709(10) 0.5776(4) 0.4255(2) 0.0454(10) Uani d . . . 1 . .
    C C80 0.41341(11) 0.6919(4) 0.4528(3) 0.0576(12) Uani d . . . 1 . .
    H H80 0.408863 0.706954 0.497624 0.069 Uiso calc U . R 1 . .
    C C81 0.42650(12) 0.7846(5) 0.4140(4) 0.083(2) Uani d . . . 1 . .
    H H81 0.430559 0.862822 0.432785 0.099 Uiso calc U . R 1 . .
    C C82 0.43359(13) 0.7645(6) 0.3492(4) 0.092(2) Uani d . . . 1 . .
    H H82 0.442488 0.828287 0.323441 0.11 Uiso calc U . R 1 . .
    C C83 0.42772(14) 0.6511(7) 0.3219(3) 0.090(2) Uani d . . . 1 . .
    H H83 0.432579 0.636482 0.277155 0.108 Uiso calc U . R 1 . .
    C C84 0.41436(12) 0.5560(5) 0.3608(2) 0.0634(14) Uani d . . . 1 . .
    H H84 0.41046 0.477631 0.342175 0.076 Uiso calc U . R 1 . .
    C C85 0.42101(10) 0.3922(4) 0.49676(19) 0.0395(9) Uani d . . . 1 . .
    C C86 0.45412(10) 0.4382(4) 0.52592(19) 0.0417(9) Uani d . . . 1 . .
    H H86 0.458426 0.522959 0.52451 0.05 Uiso calc U . R 1 . .
    C C87 0.48061(10) 0.3642(4) 0.5566(2) 0.0479(10) Uani d . . . 1 . .
    H H87 0.50264 0.397891 0.576543 0.057 Uiso calc U . R 1 . .
    C C88 0.47490(11) 0.2402(4) 0.5581(2) 0.0523(11) Uani d . . . 1 . .
    H H88 0.492759 0.18871 0.580009 0.063 Uiso calc U . R 1 . .
    C C89 0.44315(10) 0.1920(4) 0.5277(2) 0.0487(11) Uani d . . . 1 . .
    H H89 0.439719 0.106748 0.528066 0.058 Uiso calc U . R 1 . .
    C C90 0.41586(10) 0.2652(4) 0.4962(2) 0.0391(9) Uani d . . . 1 . .
    C C91 0.38401(9) 0.2029(3) 0.46150(19) 0.0365(9) Uani d . . . 1 . .
    C C92 0.39045(10) 0.1068(4) 0.4190(2) 0.0421(9) Uani d . . . 1 . .
    H H92 0.414984 0.086601 0.411832 0.05 Uiso calc U . R 1 . .
    C C93 0.36252(10) 0.0404(4) 0.38703(19) 0.0413(9) Uani d . . . 1 . .
    H H93 0.367626 -0.024141 0.358127 0.05 Uiso calc U . R 1 . .
    C C94 0.32645(10) 0.0702(3) 0.39815(19) 0.0376(9) Uani d . . . 1 . .
    H H94 0.306754 0.02528 0.376943 0.045 Uiso calc U . R 1 . .
    C C95 0.31947(10) 0.1652(3) 0.44010(18) 0.0343(8) Uani d . . . 1 . .
    H H95 0.294812 0.185052 0.44646 0.041 Uiso calc U . R 1 . .
    C C96 0.34757(9) 0.2329(3) 0.47345(18) 0.0318(8) Uani d . . . 1 . .

loop_
    _atom_site_aniso_label
    _atom_site_aniso_U_11
    _atom_site_aniso_U_22
    _atom_site_aniso_U_33
    _atom_site_aniso_U_12
    _atom_site_aniso_U_13
    _atom_site_aniso_U_23
    B1 0.0270(19) 0.034(2) 0.032(2) -0.0015(16) 0.0054(17) 0.0008(18)
    B2 0.0270(19) 0.035(2) 0.043(3) 0.0019(16) -0.0037(19) 0.0006(19)
    N1 0.0293(14) 0.0292(15) 0.0307(16) 0.0001(12) -0.0016(13) 0.0001(12)
    N2 0.0388(16) 0.0329(16) 0.0318(17) 0.0023(13) -0.0007(14) 0.0016(13)
    C1 0.0295(17) 0.0271(18) 0.032(2) 0.0028(14) 0.0043(15) -0.0046(15)
    C2 0.0303(17) 0.0307(18) 0.0281(19) -0.0019(14) 0.0008(15) -0.0006(15)
    C3 0.0339(18) 0.0303(19) 0.031(2) -0.0021(14) 0.0008(16) -0.0014(15)
    C4 0.0327(18) 0.0342(19) 0.0286(19) -0.0007(14) -0.0015(15) 0.0010(15)
    C5 0.045(2) 0.042(2) 0.028(2) -0.0011(17) -0.0038(17) 0.0034(17)
    C6 0.038(2) 0.043(2) 0.043(2) -0.0021(17) -0.0054(18) -0.0037(18)
    C7 0.0336(18) 0.035(2) 0.030(2) -0.0022(15) -0.0001(16) -0.0012(16)
    C8 0.0361(19) 0.0315(19) 0.035(2) 0.0063(15) 0.0029(16) -0.0012(16)
    C9 0.0282(17) 0.0361(19) 0.031(2) -0.0011(14) 0.0025(15) -0.0031(16)
    C10 0.037(2) 0.053(3) 0.051(3) -0.0142(18) 0.0035(19) -0.009(2)
    C11 0.0310(17) 0.0331(19) 0.031(2) -0.0022(14) -0.0049(15) 0.0012(15)
    C12 0.0366(19) 0.0308(19) 0.033(2) -0.0029(15) 0.0052(16) -0.0011(16)
    C13 0.0370(19) 0.037(2) 0.043(2) -0.0041(16) 0.0000(18) 0.0012(17)
    C14 0.041(2) 0.037(2) 0.046(2) -0.0114(16) -0.0034(18) 0.0036(18)
    C15 0.039(2) 0.033(2) 0.042(2) 0.0002(15) -0.0006(17) 0.0034(17)
    C16 0.0383(19) 0.0309(19) 0.034(2) -0.0033(15) -0.0042(17) 0.0025(16)
    C17 0.0334(18) 0.0294(19) 0.039(2) 0.0009(14) -0.0028(17) 0.0008(16)
    C18 0.050(2) 0.035(2) 0.042(2) 0.0000(17) 0.0027(19) -0.0018(18)
    C19 0.041(2) 0.038(2) 0.042(2) 0.0026(16) -0.0017(18) 0.0065(18)
    C20 0.039(2) 0.034(2) 0.037(2) -0.0033(15) 0.0065(17) 0.0006(17)
    C21 0.036(2) 0.044(2) 0.050(3) -0.0012(17) 0.0037(19) -0.0003(19)
    C22 0.047(2) 0.047(2) 0.042(2) -0.0068(18) 0.0136(19) -0.0011(19)
    C23 0.0321(18) 0.0271(18) 0.032(2) -0.0009(14) -0.0045(16) -0.0055(15)
    C24 0.0333(18) 0.036(2) 0.031(2) -0.0001(15) -0.0028(16) 0.0006(16)
    C25 0.0302(18) 0.043(2) 0.037(2) 0.0006(15) 0.0010(17) 0.0067(17)
    C26 0.032(2) 0.048(2) 0.066(3) 0.0040(17) 0.003(2) 0.009(2)
    C27 0.036(2) 0.048(2) 0.048(3) 0.0134(17) -0.0017(18) 0.004(2)
    C28 0.040(2) 0.039(2) 0.037(2) 0.0113(16) -0.0037(18) 0.0045(17)
    C29 0.0335(19) 0.038(2) 0.035(2) 0.0004(15) -0.0028(16) -0.0024(17)
    C30 0.0322(18) 0.0282(18) 0.0278(19) -0.0002(14) -0.0001(16) -0.0001(14)
    C31 0.0334(18) 0.0324(19) 0.030(2) 0.0016(14) 0.0025(16) 0.0027(15)
    C32 0.0374(19) 0.036(2) 0.037(2) 0.0051(15) -0.0026(17) -0.0038(17)
    C33 0.053(2) 0.050(3) 0.036(2) 0.0191(19) 0.0042(19) 0.0036(19)
    C34 0.054(2) 0.038(2) 0.046(2) 0.0138(18) 0.016(2) 0.0135(19)
    C35 0.045(2) 0.034(2) 0.049(2) -0.0025(17) 0.012(2) -0.0009(18)
    C36 0.0376(19) 0.0269(19) 0.046(2) 0.0006(15) 0.0031(18) 0.0028(16)
    C37 0.0299(17) 0.0318(19) 0.0257(18) 0.0010(14) -0.0018(15) 0.0004(15)
    C38 0.0286(17) 0.035(2) 0.036(2) 0.0005(14) 0.0007(16) 0.0022(16)
    C39 0.0292(18) 0.042(2) 0.035(2) -0.0025(15) -0.0022(16) 0.0004(17)
    C40 0.0313(18) 0.042(2) 0.037(2) 0.0061(15) 0.0011(16) 0.0041(17)
    C41 0.0341(19) 0.034(2) 0.037(2) 0.0013(15) 0.0016(16) 0.0020(16)
    C42 0.0311(18) 0.034(2) 0.0286(19) 0.0019(14) 0.0001(15) 0.0014(15)
    C43 0.0305(17) 0.0301(19) 0.034(2) 0.0011(14) -0.0007(16) 0.0022(15)
    C44 0.0390(19) 0.0298(19) 0.033(2) 0.0009(15) 0.0026(16) 0.0019(15)
    C45 0.045(2) 0.0292(19) 0.037(2) -0.0019(15) -0.0021(18) -0.0026(16)
    C46 0.037(2) 0.039(2) 0.041(2) -0.0055(16) -0.0046(18) 0.0023(17)
    C47 0.0328(18) 0.037(2) 0.035(2) 0.0032(15) -0.0016(16) 0.0013(16)
    C48 0.0314(17) 0.0302(18) 0.0304(19) -0.0007(14) -0.0048(16) 0.0045(15)
    C49 0.0271(17) 0.039(2) 0.043(2) 0.0016(15) -0.0038(17) -0.0034(17)
    C50 0.039(2) 0.046(2) 0.038(2) -0.0062(17) 0.0003(18) -0.0051(18)
    C51 0.043(2) 0.040(2) 0.036(2) 0.0005(16) -0.0005(18) -0.0056(17)
    C52 0.047(2) 0.041(2) 0.033(2) 0.0044(17) -0.0015(18) -0.0005(17)
    C53 0.065(3) 0.058(3) 0.037(2) 0.016(2) -0.009(2) 0.000(2)
    C54 0.056(2) 0.048(3) 0.042(2) 0.0008(19) 0.006(2) 0.0067(19)
    C55 0.057(3) 0.042(2) 0.049(3) -0.0135(19) 0.005(2) -0.007(2)
    C56 0.054(3) 0.032(2) 0.080(3) 0.0072(18) 0.019(2) 0.005(2)
    C57 0.035(2) 0.068(3) 0.049(3) -0.007(2) -0.0013(19) -0.015(2)
    C58 0.060(3) 0.144(6) 0.063(3) -0.033(3) -0.003(3) -0.046(4)
    C59 0.045(2) 0.0301(19) 0.036(2) -0.0032(16) 0.0044(17) 0.0042(16)
    C60 0.062(3) 0.034(2) 0.037(2) 0.0048(18) 0.007(2) 0.0061(17)
    C61 0.090(3) 0.025(2) 0.047(3) -0.003(2) 0.010(2) 0.0002(18)
    C62 0.071(3) 0.044(3) 0.044(3) -0.020(2) 0.004(2) 0.000(2)
    C63 0.044(2) 0.040(2) 0.043(2) -0.0131(17) 0.0062(19) -0.0003(18)
    C64 0.040(2) 0.035(2) 0.038(2) -0.0056(16) 0.0026(17) 0.0022(16)
    C65 0.0261(17) 0.037(2) 0.046(2) -0.0020(15) 0.0027(16) 0.0012(17)
    C66 0.039(2) 0.045(2) 0.048(3) 0.0070(17) -0.0029(19) 0.0025(19)
    C67 0.041(2) 0.058(3) 0.060(3) 0.0006(19) 0.014(2) 0.000(2)
    C68 0.074(3) 0.043(2) 0.044(3) 0.026(2) 0.001(2) 0.005(2)
    C69 0.114(4) 0.056(3) 0.043(3) 0.031(3) -0.002(3) 0.015(2)
    C70 0.080(3) 0.052(3) 0.054(3) 0.026(2) 0.004(3) 0.002(2)
    C71 0.0329(18) 0.039(2) 0.032(2) 0.0000(15) -0.0015(16) -0.0018(16)
    C72 0.0263(17) 0.041(2) 0.041(2) 0.0001(15) 0.0036(16) 0.0030(17)
    C73 0.039(2) 0.046(2) 0.044(2) -0.0066(17) -0.0084(19) 0.0058(19)
    C74 0.041(2) 0.056(3) 0.048(3) -0.0038(19) -0.0131(19) 0.010(2)
    C75 0.038(2) 0.062(3) 0.050(3) 0.007(2) -0.007(2) 0.012(2)
    C76 0.048(2) 0.046(2) 0.055(3) 0.0091(19) -0.002(2) 0.001(2)
    C77 0.037(2) 0.044(2) 0.048(2) 0.0030(17) -0.0062(18) -0.0011(19)
    C78 0.0307(18) 0.039(2) 0.036(2) -0.0023(15) 0.0023(16) 0.0010(16)
    C79 0.0260(18) 0.053(3) 0.056(3) -0.0029(17) -0.0086(18) 0.014(2)
    C80 0.037(2) 0.047(3) 0.090(4) 0.0045(18) 0.006(2) 0.012(2)
    C81 0.031(2) 0.059(3) 0.156(6) 0.007(2) -0.003(3) 0.046(4)
    C82 0.043(3) 0.104(5) 0.123(6) -0.029(3) -0.026(3) 0.077(5)
    C83 0.063(3) 0.151(6) 0.053(3) -0.049(4) -0.012(3) 0.035(4)
    C84 0.044(2) 0.096(4) 0.048(3) -0.029(2) -0.007(2) 0.011(3)
    C85 0.0320(19) 0.048(2) 0.038(2) 0.0013(16) -0.0008(17) 0.0047(18)
    C86 0.0315(18) 0.055(2) 0.038(2) -0.0048(17) -0.0023(17) 0.0061(19)
    C87 0.0283(19) 0.061(3) 0.053(3) -0.0056(18) -0.0053(19) 0.001(2)
    C88 0.038(2) 0.052(3) 0.064(3) 0.0006(19) -0.011(2) 0.008(2)
    C89 0.036(2) 0.049(3) 0.059(3) 0.0016(18) -0.010(2) 0.000(2)
    C90 0.0315(18) 0.043(2) 0.043(2) -0.0002(16) 0.0003(17) 0.0020(18)
    C91 0.0274(17) 0.042(2) 0.040(2) 0.0018(15) -0.0006(16) 0.0022(17)
    C92 0.039(2) 0.044(2) 0.043(2) 0.0057(17) -0.0001(18) -0.0012(18)
    C93 0.045(2) 0.043(2) 0.036(2) 0.0073(17) -0.0005(18) -0.0039(18)
    C94 0.0337(19) 0.041(2) 0.037(2) 0.0011(16) -0.0047(17) 0.0012(17)
    C95 0.0323(18) 0.036(2) 0.034(2) 0.0021(15) -0.0005(16) 0.0016(16)
    C96 0.0298(17) 0.0333(19) 0.032(2) 0.0007(14) -0.0012(15) 0.0061(15)

_geom_special_details                   
;

All esds (except the esd in the dihedral angle between two l.s. planes)
are estimated using the full covariance matrix.  The cell esds are taken
into account individually in the estimation of esds in distances, angles
and torsion angles; correlations between esds in cell parameters are only
used when they are defined by crystal symmetry.  An approximate (isotropic)
treatment of cell esds is used for estimating esds involving l.s. planes.
;

loop_
    _geom_bond_atom_site_label_1
    _geom_bond_atom_site_label_2
    _geom_bond_site_symmetry_2
    _geom_bond_distance
    _geom_bond_publ_flag
    B1 C1 . 1.517(5) ?
    B1 C48 . 1.574(5) ?
    B1 C23 . 1.596(5) ?
    B2 C49 . 1.526(6) ?
    B2 C96 . 1.576(5) ?
    B2 C71 . 1.606(6) ?
    N1 C1 . 1.385(4) ?
    N1 C11 . 1.454(4) ?
    N1 C4 . 1.503(4) ?
    N2 C49 . 1.380(5) ?
    N2 C59 . 1.447(5) ?
    N2 C52 . 1.512(5) ?
    C1 C2 . 1.546(4) ?
    C2 C7 . 1.545(5) ?
    C2 C3 . 1.548(5) ?
    C2 C9 . 1.549(5) ?
    C3 C4 . 1.525(5) ?
    C3 H3A . 0.99 ?
    C3 H3B . 0.99 ?
    C4 C5 . 1.522(5) ?
    C4 C6 . 1.526(5) ?
    C5 H5A . 0.98 ?
    C5 H5B . 0.98 ?
    C5 H5C . 0.98 ?
    C6 H6A . 0.98 ?
    C6 H6B . 0.98 ?
    C6 H6C . 0.98 ?
    C7 C8 . 1.524(5) ?
    C7 H7A . 0.99 ?
    C7 H7B . 0.99 ?
    C8 H8A . 0.98 ?
    C8 H8B . 0.98 ?
    C8 H8C . 0.98 ?
    C9 C10 . 1.520(5) ?
    C9 H9A . 0.99 ?
    C9 H9B . 0.99 ?
    C10 H10A . 0.98 ?
    C10 H10B . 0.98 ?
    C10 H10C . 0.98 ?
    C11 C12 . 1.411(5) ?
    C11 C16 . 1.415(5) ?
    C12 C13 . 1.401(5) ?
    C12 C20 . 1.514(5) ?
    C13 C14 . 1.392(5) ?
    C13 H13 . 0.95 ?
    C14 C15 . 1.375(5) ?
    C14 H14 . 0.95 ?
    C15 C16 . 1.385(5) ?
    C15 H15 . 0.95 ?
    C16 C17 . 1.512(5) ?
    C17 C18 . 1.525(5) ?
    C17 C19 . 1.536(5) ?
    C17 H17 . 1.0 ?
    C18 H18A . 0.98 ?
    C18 H18B . 0.98 ?
    C18 H18C . 0.98 ?
    C19 H19A . 0.98 ?
    C19 H19B . 0.98 ?
    C19 H19C . 0.98 ?
    C20 C21 . 1.529(5) ?
    C20 C22 . 1.541(5) ?
    C20 H20 . 1.0 ?
    C21 H21A . 0.98 ?
    C21 H21B . 0.98 ?
    C21 H21C . 0.98 ?
    C22 H22A . 0.98 ?
    C22 H22B . 0.98 ?
    C22 H22C . 0.98 ?
    C23 C30 . 1.352(5) ?
    C23 C24 . 1.497(5) ?
    C24 C25 . 1.395(5) ?
    C24 C29 . 1.399(5) ?
    C25 C26 . 1.388(5) ?
    C25 H25 . 0.95 ?
    C26 C27 . 1.391(6) ?
    C26 H26 . 0.95 ?
    C27 C28 . 1.367(5) ?
    C27 H27 . 0.95 ?
    C28 C29 . 1.382(5) ?
    C28 H28 . 0.95 ?
    C29 H29 . 0.95 ?
    C30 C37 . 1.495(5) ?
    C30 C31 . 1.502(5) ?
    C31 C32 . 1.391(5) ?
    C31 C36 . 1.399(5) ?
    C32 C33 . 1.397(5) ?
    C32 H32 . 0.95 ?
    C33 C34 . 1.391(6) ?
    C33 H33 . 0.95 ?
    C34 C35 . 1.377(6) ?
    C34 H34 . 0.95 ?
    C35 C36 . 1.381(5) ?
    C35 H35 . 0.95 ?
    C36 H36 . 0.95 ?
    C37 C38 . 1.402(5) ?
    C37 C42 . 1.425(5) ?
    C38 C39 . 1.373(5) ?
    C38 H38 . 0.95 ?
    C39 C40 . 1.385(5) ?
    C39 H39 . 0.95 ?
    C40 C41 . 1.377(5) ?
    C40 H40 . 0.95 ?
    C41 C42 . 1.404(5) ?
    C41 H41 . 0.95 ?
    C42 C43 . 1.503(5) ?
    C43 C44 . 1.389(5) ?
    C43 C48 . 1.406(5) ?
    C44 C45 . 1.387(5) ?
    C44 H44 . 0.95 ?
    C45 C46 . 1.395(5) ?
    C45 H45 . 0.95 ?
    C46 C47 . 1.376(5) ?
    C46 H46 . 0.95 ?
    C47 C48 . 1.405(5) ?
    C47 H47 . 0.95 ?
    C49 C50 . 1.531(5) ?
    C50 C51 . 1.538(5) ?
    C50 C55 . 1.548(6) ?
    C50 C57 . 1.558(5) ?
    C51 C52 . 1.525(5) ?
    C51 H51A . 0.99 ?
    C51 H51B . 0.99 ?
    C52 C54 . 1.515(6) ?
    C52 C53 . 1.531(5) ?
    C53 H53A . 0.98 ?
    C53 H53B . 0.98 ?
    C53 H53C . 0.98 ?
    C54 H54A . 0.98 ?
    C54 H54B . 0.98 ?
    C54 H54C . 0.98 ?
    C55 C56 . 1.527(6) ?
    C55 H55A . 0.99 ?
    C55 H55B . 0.99 ?
    C56 H56A . 0.98 ?
    C56 H56B . 0.98 ?
    C56 H56C . 0.98 ?
    C57 C58 . 1.536(6) ?
    C57 H57A . 0.99 ?
    C57 H57B . 0.99 ?
    C58 H58A . 0.98 ?
    C58 H58B . 0.98 ?
    C58 H58C . 0.98 ?
    C59 C60 . 1.404(5) ?
    C59 C64 . 1.407(5) ?
    C60 C61 . 1.383(6) ?
    C60 C68 . 1.523(6) ?
    C61 C62 . 1.374(6) ?
    C61 H61 . 0.95 ?
    C62 C63 . 1.374(6) ?
    C62 H62 . 0.95 ?
    C63 C64 . 1.388(5) ?
    C63 H63 . 0.95 ?
    C64 C65 . 1.529(5) ?
    C65 C66 . 1.522(5) ?
    C65 C67 . 1.539(5) ?
    C65 H65 . 1.0 ?
    C66 H66A . 0.98 ?
    C66 H66B . 0.98 ?
    C66 H66C . 0.98 ?
    C67 H67A . 0.98 ?
    C67 H67B . 0.98 ?
    C67 H67C . 0.98 ?
    C68 C70 . 1.541(6) ?
    C68 C69 . 1.549(6) ?
    C68 H68 . 1.0 ?
    C69 H69A . 0.98 ?
    C69 H69B . 0.98 ?
    C69 H69C . 0.98 ?
    C70 H70A . 0.98 ?
    C70 H70B . 0.98 ?
    C70 H70C . 0.98 ?
    C71 C78 . 1.357(5) ?
    C71 C72 . 1.504(5) ?
    C72 C77 . 1.394(5) ?
    C72 C73 . 1.407(5) ?
    C73 C74 . 1.398(5) ?
    C73 H73 . 0.95 ?
    C74 C75 . 1.376(6) ?
    C74 H74 . 0.95 ?
    C75 C76 . 1.388(6) ?
    C75 H75 . 0.95 ?
    C76 C77 . 1.387(5) ?
    C76 H76 . 0.95 ?
    C77 H77 . 0.95 ?
    C78 C85 . 1.481(5) ?
    C78 C79 . 1.506(5) ?
    C79 C84 . 1.376(6) ?
    C79 C80 . 1.390(6) ?
    C80 C81 . 1.398(7) ?
    C80 H80 . 0.95 ?
    C81 C82 . 1.375(9) ?
    C81 H81 . 0.95 ?
    C82 C83 . 1.379(9) ?
    C82 H82 . 0.95 ?
    C83 C84 . 1.424(7) ?
    C83 H83 . 0.95 ?
    C84 H84 . 0.95 ?
    C85 C86 . 1.402(5) ?
    C85 C90 . 1.416(5) ?
    C86 C87 . 1.379(5) ?
    C86 H86 . 0.95 ?
    C87 C88 . 1.385(6) ?
    C87 H87 . 0.95 ?
    C88 C89 . 1.380(5) ?
    C88 H88 . 0.95 ?
    C89 C90 . 1.399(5) ?
    C89 H89 . 0.95 ?
    C90 C91 . 1.483(5) ?
    C91 C92 . 1.398(5) ?
    C91 C96 . 1.418(5) ?
    C92 C93 . 1.378(5) ?
    C92 H92 . 0.95 ?
    C93 C94 . 1.400(5) ?
    C93 H93 . 0.95 ?
    C94 C95 . 1.386(5) ?
    C94 H94 . 0.95 ?
    C95 C96 . 1.402(5) ?
    C95 H95 . 0.95 ?

loop_
    _geom_angle_atom_site_label_1
    _geom_angle_atom_site_label_2
    _geom_angle_atom_site_label_3
    _geom_angle_site_symmetry_1
    _geom_angle_site_symmetry_3
    _geom_angle
    _geom_angle_publ_flag
    C1 B1 C48 . . 127.6(3) ?
    C1 B1 C23 . . 122.7(3) ?
    C48 B1 C23 . . 109.2(3) ?
    C49 B2 C96 . . 127.8(4) ?
    C49 B2 C71 . . 123.7(3) ?
    C96 B2 C71 . . 107.6(3) ?
    C1 N1 C11 . . 123.7(3) ?
    C1 N1 C4 . . 112.8(3) ?
    C11 N1 C4 . . 122.3(3) ?
    C49 N2 C59 . . 122.6(3) ?
    C49 N2 C52 . . 113.9(3) ?
    C59 N2 C52 . . 121.7(3) ?
    N1 C1 B1 . . 125.7(3) ?
    N1 C1 C2 . . 108.2(3) ?
    B1 C1 C2 . . 125.3(3) ?
    C7 C2 C1 . . 114.7(3) ?
    C7 C2 C3 . . 110.8(3) ?
    C1 C2 C3 . . 102.1(3) ?
    C7 C2 C9 . . 106.4(3) ?
    C1 C2 C9 . . 109.7(3) ?
    C3 C2 C9 . . 113.3(3) ?
    C4 C3 C2 . . 106.3(3) ?
    C4 C3 H3A . . 110.5 ?
    C2 C3 H3A . . 110.5 ?
    C4 C3 H3B . . 110.5 ?
    C2 C3 H3B . . 110.5 ?
    H3A C3 H3B . . 108.7 ?
    N1 C4 C5 . . 111.3(3) ?
    N1 C4 C3 . . 100.7(3) ?
    C5 C4 C3 . . 112.6(3) ?
    N1 C4 C6 . . 113.0(3) ?
    C5 C4 C6 . . 108.4(3) ?
    C3 C4 C6 . . 110.8(3) ?
    C4 C5 H5A . . 109.5 ?
    C4 C5 H5B . . 109.5 ?
    H5A C5 H5B . . 109.5 ?
    C4 C5 H5C . . 109.5 ?
    H5A C5 H5C . . 109.5 ?
    H5B C5 H5C . . 109.5 ?
    C4 C6 H6A . . 109.5 ?
    C4 C6 H6B . . 109.5 ?
    H6A C6 H6B . . 109.5 ?
    C4 C6 H6C . . 109.5 ?
    H6A C6 H6C . . 109.5 ?
    H6B C6 H6C . . 109.5 ?
    C8 C7 C2 . . 117.7(3) ?
    C8 C7 H7A . . 107.9 ?
    C2 C7 H7A . . 107.9 ?
    C8 C7 H7B . . 107.9 ?
    C2 C7 H7B . . 107.9 ?
    H7A C7 H7B . . 107.2 ?
    C7 C8 H8A . . 109.5 ?
    C7 C8 H8B . . 109.5 ?
    H8A C8 H8B . . 109.5 ?
    C7 C8 H8C . . 109.5 ?
    H8A C8 H8C . . 109.5 ?
    H8B C8 H8C . . 109.5 ?
    C10 C9 C2 . . 115.7(3) ?
    C10 C9 H9A . . 108.3 ?
    C2 C9 H9A . . 108.3 ?
    C10 C9 H9B . . 108.3 ?
    C2 C9 H9B . . 108.3 ?
    H9A C9 H9B . . 107.4 ?
    C9 C10 H10A . . 109.5 ?
    C9 C10 H10B . . 109.5 ?
    H10A C10 H10B . . 109.5 ?
    C9 C10 H10C . . 109.5 ?
    H10A C10 H10C . . 109.5 ?
    H10B C10 H10C . . 109.5 ?
    C12 C11 C16 . . 120.7(3) ?
    C12 C11 N1 . . 118.6(3) ?
    C16 C11 N1 . . 120.7(3) ?
    C13 C12 C11 . . 118.2(3) ?
    C13 C12 C20 . . 117.2(3) ?
    C11 C12 C20 . . 124.5(3) ?
    C14 C13 C12 . . 121.2(4) ?
    C14 C13 H13 . . 119.4 ?
    C12 C13 H13 . . 119.4 ?
    C15 C14 C13 . . 119.4(3) ?
    C15 C14 H14 . . 120.3 ?
    C13 C14 H14 . . 120.3 ?
    C14 C15 C16 . . 122.2(4) ?
    C14 C15 H15 . . 118.9 ?
    C16 C15 H15 . . 118.9 ?
    C15 C16 C11 . . 118.2(3) ?
    C15 C16 C17 . . 117.8(3) ?
    C11 C16 C17 . . 123.9(3) ?
    C16 C17 C18 . . 112.7(3) ?
    C16 C17 C19 . . 110.0(3) ?
    C18 C17 C19 . . 108.8(3) ?
    C16 C17 H17 . . 108.5 ?
    C18 C17 H17 . . 108.5 ?
    C19 C17 H17 . . 108.5 ?
    C17 C18 H18A . . 109.5 ?
    C17 C18 H18B . . 109.5 ?
    H18A C18 H18B . . 109.5 ?
    C17 C18 H18C . . 109.5 ?
    H18A C18 H18C . . 109.5 ?
    H18B C18 H18C . . 109.5 ?
    C17 C19 H19A . . 109.5 ?
    C17 C19 H19B . . 109.5 ?
    H19A C19 H19B . . 109.5 ?
    C17 C19 H19C . . 109.5 ?
    H19A C19 H19C . . 109.5 ?
    H19B C19 H19C . . 109.5 ?
    C12 C20 C21 . . 111.2(3) ?
    C12 C20 C22 . . 111.6(3) ?
    C21 C20 C22 . . 109.2(3) ?
    C12 C20 H20 . . 108.2 ?
    C21 C20 H20 . . 108.2 ?
    C22 C20 H20 . . 108.2 ?
    C20 C21 H21A . . 109.5 ?
    C20 C21 H21B . . 109.5 ?
    H21A C21 H21B . . 109.5 ?
    C20 C21 H21C . . 109.5 ?
    H21A C21 H21C . . 109.5 ?
    H21B C21 H21C . . 109.5 ?
    C20 C22 H22A . . 109.5 ?
    C20 C22 H22B . . 109.5 ?
    H22A C22 H22B . . 109.5 ?
    C20 C22 H22C . . 109.5 ?
    H22A C22 H22C . . 109.5 ?
    H22B C22 H22C . . 109.5 ?
    C30 C23 C24 . . 121.9(3) ?
    C30 C23 B1 . . 120.3(3) ?
    C24 C23 B1 . . 117.3(3) ?
    C25 C24 C29 . . 117.1(3) ?
    C25 C24 C23 . . 118.2(3) ?
    C29 C24 C23 . . 124.6(3) ?
    C26 C25 C24 . . 121.4(4) ?
    C26 C25 H25 . . 119.3 ?
    C24 C25 H25 . . 119.3 ?
    C25 C26 C27 . . 120.2(4) ?
    C25 C26 H26 . . 119.9 ?
    C27 C26 H26 . . 119.9 ?
    C28 C27 C26 . . 119.0(4) ?
    C28 C27 H27 . . 120.5 ?
    C26 C27 H27 . . 120.5 ?
    C27 C28 C29 . . 121.1(4) ?
    C27 C28 H28 . . 119.4 ?
    C29 C28 H28 . . 119.4 ?
    C28 C29 C24 . . 121.2(4) ?
    C28 C29 H29 . . 119.4 ?
    C24 C29 H29 . . 119.4 ?
    C23 C30 C37 . . 122.1(3) ?
    C23 C30 C31 . . 122.4(3) ?
    C37 C30 C31 . . 115.5(3) ?
    C32 C31 C36 . . 118.3(3) ?
    C32 C31 C30 . . 120.9(3) ?
    C36 C31 C30 . . 120.7(3) ?
    C31 C32 C33 . . 120.5(4) ?
    C31 C32 H32 . . 119.7 ?
    C33 C32 H32 . . 119.7 ?
    C34 C33 C32 . . 119.9(4) ?
    C34 C33 H33 . . 120.0 ?
    C32 C33 H33 . . 120.0 ?
    C35 C34 C33 . . 120.0(4) ?
    C35 C34 H34 . . 120.0 ?
    C33 C34 H34 . . 120.0 ?
    C34 C35 C36 . . 120.1(4) ?
    C34 C35 H35 . . 120.0 ?
    C36 C35 H35 . . 120.0 ?
    C35 C36 C31 . . 121.2(4) ?
    C35 C36 H36 . . 119.4 ?
    C31 C36 H36 . . 119.4 ?
    C38 C37 C42 . . 117.6(3) ?
    C38 C37 C30 . . 119.6(3) ?
    C42 C37 C30 . . 122.7(3) ?
    C39 C38 C37 . . 122.5(3) ?
    C39 C38 H38 . . 118.7 ?
    C37 C38 H38 . . 118.7 ?
    C38 C39 C40 . . 120.2(3) ?
    C38 C39 H39 . . 119.9 ?
    C40 C39 H39 . . 119.9 ?
    C41 C40 C39 . . 118.5(3) ?
    C41 C40 H40 . . 120.7 ?
    C39 C40 H40 . . 120.7 ?
    C40 C41 C42 . . 123.0(4) ?
    C40 C41 H41 . . 118.5 ?
    C42 C41 H41 . . 118.5 ?
    C41 C42 C37 . . 118.0(3) ?
    C41 C42 C43 . . 116.9(3) ?
    C37 C42 C43 . . 124.9(3) ?
    C44 C43 C48 . . 120.2(3) ?
    C44 C43 C42 . . 117.8(3) ?
    C48 C43 C42 . . 121.8(3) ?
    C45 C44 C43 . . 121.2(4) ?
    C45 C44 H44 . . 119.4 ?
    C43 C44 H44 . . 119.4 ?
    C44 C45 C46 . . 119.1(3) ?
    C44 C45 H45 . . 120.5 ?
    C46 C45 H45 . . 120.5 ?
    C47 C46 C45 . . 120.0(3) ?
    C47 C46 H46 . . 120.0 ?
    C45 C46 H46 . . 120.0 ?
    C46 C47 C48 . . 121.8(4) ?
    C46 C47 H47 . . 119.1 ?
    C48 C47 H47 . . 119.1 ?
    C47 C48 C43 . . 117.6(3) ?
    C47 C48 B1 . . 126.0(3) ?
    C43 C48 B1 . . 115.8(3) ?
    N2 C49 B2 . . 125.3(3) ?
    N2 C49 C50 . . 107.8(3) ?
    B2 C49 C50 . . 126.2(3) ?
    C49 C50 C51 . . 102.7(3) ?
    C49 C50 C55 . . 114.8(3) ?
    C51 C50 C55 . . 110.5(3) ?
    C49 C50 C57 . . 108.2(3) ?
    C51 C50 C57 . . 114.6(3) ?
    C55 C50 C57 . . 106.3(3) ?
    C52 C51 C50 . . 107.0(3) ?
    C52 C51 H51A . . 110.3 ?
    C50 C51 H51A . . 110.3 ?
    C52 C51 H51B . . 110.3 ?
    C50 C51 H51B . . 110.3 ?
    H51A C51 H51B . . 108.6 ?
    N2 C52 C54 . . 111.8(3) ?
    N2 C52 C51 . . 100.1(3) ?
    C54 C52 C51 . . 111.8(3) ?
    N2 C52 C53 . . 113.3(3) ?
    C54 C52 C53 . . 108.9(3) ?
    C51 C52 C53 . . 110.7(3) ?
    C52 C53 H53A . . 109.5 ?
    C52 C53 H53B . . 109.5 ?
    H53A C53 H53B . . 109.5 ?
    C52 C53 H53C . . 109.5 ?
    H53A C53 H53C . . 109.5 ?
    H53B C53 H53C . . 109.5 ?
    C52 C54 H54A . . 109.5 ?
    C52 C54 H54B . . 109.5 ?
    H54A C54 H54B . . 109.5 ?
    C52 C54 H54C . . 109.5 ?
    H54A C54 H54C . . 109.5 ?
    H54B C54 H54C . . 109.5 ?
    C56 C55 C50 . . 116.8(3) ?
    C56 C55 H55A . . 108.1 ?
    C50 C55 H55A . . 108.1 ?
    C56 C55 H55B . . 108.1 ?
    C50 C55 H55B . . 108.1 ?
    H55A C55 H55B . . 107.3 ?
    C55 C56 H56A . . 109.5 ?
    C55 C56 H56B . . 109.5 ?
    H56A C56 H56B . . 109.5 ?
    C55 C56 H56C . . 109.5 ?
    H56A C56 H56C . . 109.5 ?
    H56B C56 H56C . . 109.5 ?
    C58 C57 C50 . . 116.1(4) ?
    C58 C57 H57A . . 108.3 ?
    C50 C57 H57A . . 108.3 ?
    C58 C57 H57B . . 108.3 ?
    C50 C57 H57B . . 108.3 ?
    H57A C57 H57B . . 107.4 ?
    C57 C58 H58A . . 109.5 ?
    C57 C58 H58B . . 109.5 ?
    H58A C58 H58B . . 109.5 ?
    C57 C58 H58C . . 109.5 ?
    H58A C58 H58C . . 109.5 ?
    H58B C58 H58C . . 109.5 ?
    C60 C59 C64 . . 120.4(4) ?
    C60 C59 N2 . . 121.3(3) ?
    C64 C59 N2 . . 118.3(3) ?
    C61 C60 C59 . . 117.7(4) ?
    C61 C60 C68 . . 119.5(4) ?
    C59 C60 C68 . . 122.8(4) ?
    C62 C61 C60 . . 122.7(4) ?
    C62 C61 H61 . . 118.6 ?
    C60 C61 H61 . . 118.6 ?
    C61 C62 C63 . . 118.9(4) ?
    C61 C62 H62 . . 120.5 ?
    C63 C62 H62 . . 120.5 ?
    C62 C63 C64 . . 121.3(4) ?
    C62 C63 H63 . . 119.3 ?
    C64 C63 H63 . . 119.3 ?
    C63 C64 C59 . . 118.8(4) ?
    C63 C64 C65 . . 117.9(3) ?
    C59 C64 C65 . . 123.3(3) ?
    C66 C65 C64 . . 110.5(3) ?
    C66 C65 C67 . . 109.6(3) ?
    C64 C65 C67 . . 112.5(3) ?
    C66 C65 H65 . . 108.0 ?
    C64 C65 H65 . . 108.0 ?
    C67 C65 H65 . . 108.0 ?
    C65 C66 H66A . . 109.5 ?
    C65 C66 H66B . . 109.5 ?
    H66A C66 H66B . . 109.5 ?
    C65 C66 H66C . . 109.5 ?
    H66A C66 H66C . . 109.5 ?
    H66B C66 H66C . . 109.5 ?
    C65 C67 H67A . . 109.5 ?
    C65 C67 H67B . . 109.5 ?
    H67A C67 H67B . . 109.5 ?
    C65 C67 H67C . . 109.5 ?
    H67A C67 H67C . . 109.5 ?
    H67B C67 H67C . . 109.5 ?
    C60 C68 C70 . . 112.2(4) ?
    C60 C68 C69 . . 109.3(4) ?
    C70 C68 C69 . . 108.6(4) ?
    C60 C68 H68 . . 108.9 ?
    C70 C68 H68 . . 108.9 ?
    C69 C68 H68 . . 108.9 ?
    C68 C69 H69A . . 109.5 ?
    C68 C69 H69B . . 109.5 ?
    H69A C69 H69B . . 109.5 ?
    C68 C69 H69C . . 109.5 ?
    H69A C69 H69C . . 109.5 ?
    H69B C69 H69C . . 109.5 ?
    C68 C70 H70A . . 109.5 ?
    C68 C70 H70B . . 109.5 ?
    H70A C70 H70B . . 109.5 ?
    C68 C70 H70C . . 109.5 ?
    H70A C70 H70C . . 109.5 ?
    H70B C70 H70C . . 109.5 ?
    C78 C71 C72 . . 120.3(3) ?
    C78 C71 B2 . . 120.1(3) ?
    C72 C71 B2 . . 118.4(3) ?
    C77 C72 C73 . . 117.6(4) ?
    C77 C72 C71 . . 124.1(3) ?
    C73 C72 C71 . . 118.3(3) ?
    C74 C73 C72 . . 120.9(4) ?
    C74 C73 H73 . . 119.5 ?
    C72 C73 H73 . . 119.5 ?
    C75 C74 C73 . . 120.0(4) ?
    C75 C74 H74 . . 120.0 ?
    C73 C74 H74 . . 120.0 ?
    C74 C75 C76 . . 120.0(4) ?
    C74 C75 H75 . . 120.0 ?
    C76 C75 H75 . . 120.0 ?
    C77 C76 C75 . . 120.0(4) ?
    C77 C76 H76 . . 120.0 ?
    C75 C76 H76 . . 120.0 ?
    C76 C77 C72 . . 121.5(4) ?
    C76 C77 H77 . . 119.3 ?
    C72 C77 H77 . . 119.3 ?
    C71 C78 C85 . . 121.8(3) ?
    C71 C78 C79 . . 122.2(3) ?
    C85 C78 C79 . . 116.0(3) ?
    C84 C79 C80 . . 119.8(4) ?
    C84 C79 C78 . . 119.8(4) ?
    C80 C79 C78 . . 120.4(4) ?
    C79 C80 C81 . . 119.8(6) ?
    C79 C80 H80 . . 120.1 ?
    C81 C80 H80 . . 120.1 ?
    C82 C81 C80 . . 121.1(6) ?
    C82 C81 H81 . . 119.5 ?
    C80 C81 H81 . . 119.5 ?
    C81 C82 C83 . . 119.6(5) ?
    C81 C82 H82 . . 120.2 ?
    C83 C82 H82 . . 120.2 ?
    C82 C83 C84 . . 119.9(6) ?
    C82 C83 H83 . . 120.1 ?
    C84 C83 H83 . . 120.1 ?
    C79 C84 C83 . . 119.9(5) ?
    C79 C84 H84 . . 120.0 ?
    C83 C84 H84 . . 120.0 ?
    C86 C85 C90 . . 118.2(4) ?
    C86 C85 C78 . . 119.5(4) ?
    C90 C85 C78 . . 122.2(3) ?
    C87 C86 C85 . . 122.0(4) ?
    C87 C86 H86 . . 119.0 ?
    C85 C86 H86 . . 119.0 ?
    C86 C87 C88 . . 119.6(4) ?
    C86 C87 H87 . . 120.2 ?
    C88 C87 H87 . . 120.2 ?
    C89 C88 C87 . . 119.7(4) ?
    C89 C88 H88 . . 120.2 ?
    C87 C88 H88 . . 120.2 ?
    C88 C89 C90 . . 121.8(4) ?
    C88 C89 H89 . . 119.1 ?
    C90 C89 H89 . . 119.1 ?
    C89 C90 C85 . . 118.6(4) ?
    C89 C90 C91 . . 117.0(4) ?
    C85 C90 C91 . . 124.3(3) ?
    C92 C91 C96 . . 119.4(3) ?
    C92 C91 C90 . . 118.5(3) ?
    C96 C91 C90 . . 121.9(3) ?
    C93 C92 C91 . . 122.4(4) ?
    C93 C92 H92 . . 118.8 ?
    C91 C92 H92 . . 118.8 ?
    C92 C93 C94 . . 118.5(4) ?
    C92 C93 H93 . . 120.8 ?
    C94 C93 H93 . . 120.8 ?
    C95 C94 C93 . . 120.0(4) ?
    C95 C94 H94 . . 120.0 ?
    C93 C94 H94 . . 120.0 ?
    C94 C95 C96 . . 122.2(3) ?
    C94 C95 H95 . . 118.9 ?
    C96 C95 H95 . . 118.9 ?
    C95 C96 C91 . . 117.4(3) ?
    C95 C96 B2 . . 127.2(3) ?
    C91 C96 B2 . . 114.9(3) ?

loop_
    _geom_torsion_atom_site_label_1
    _geom_torsion_atom_site_label_2
    _geom_torsion_atom_site_label_3
    _geom_torsion_atom_site_label_4
    _geom_torsion_site_symmetry_1
    _geom_torsion_site_symmetry_2
    _geom_torsion_site_symmetry_3
    _geom_torsion_site_symmetry_4
    _geom_torsion
    _geom_torsion_publ_flag
    C11 N1 C1 B1 . . . . 29.4(5) ?
    C4 N1 C1 B1 . . . . -162.8(3) ?
    C11 N1 C1 C2 . . . . -160.0(3) ?
    C4 N1 C1 C2 . . . . 7.8(4) ?
    C48 B1 C1 N1 . . . . 9.9(6) ?
    C23 B1 C1 N1 . . . . -179.8(3) ?
    C48 B1 C1 C2 . . . . -159.1(3) ?
    C23 B1 C1 C2 . . . . 11.2(5) ?
    N1 C1 C2 C7 . . . . 132.3(3) ?
    B1 C1 C2 C7 . . . . -57.1(4) ?
    N1 C1 C2 C3 . . . . 12.3(3) ?
    B1 C1 C2 C3 . . . . -177.1(3) ?
    N1 C1 C2 C9 . . . . -108.1(3) ?
    B1 C1 C2 C9 . . . . 62.5(4) ?
    C7 C2 C3 C4 . . . . -150.0(3) ?
    C1 C2 C3 C4 . . . . -27.3(3) ?
    C9 C2 C3 C4 . . . . 90.5(3) ?
    C1 N1 C4 C5 . . . . -144.1(3) ?
    C11 N1 C4 C5 . . . . 23.8(4) ?
    C1 N1 C4 C3 . . . . -24.5(4) ?
    C11 N1 C4 C3 . . . . 143.4(3) ?
    C1 N1 C4 C6 . . . . 93.6(4) ?
    C11 N1 C4 C6 . . . . -98.4(4) ?
    C2 C3 C4 N1 . . . . 31.1(3) ?
    C2 C3 C4 C5 . . . . 149.8(3) ?
    C2 C3 C4 C6 . . . . -88.7(3) ?
    C1 C2 C7 C8 . . . . -49.5(4) ?
    C3 C2 C7 C8 . . . . 65.5(4) ?
    C9 C2 C7 C8 . . . . -171.0(3) ?
    C7 C2 C9 C10 . . . . -63.8(4) ?
    C1 C2 C9 C10 . . . . 171.5(3) ?
    C3 C2 C9 C10 . . . . 58.2(4) ?
    C1 N1 C11 C12 . . . . 74.2(4) ?
    C4 N1 C11 C12 . . . . -92.4(4) ?
    C1 N1 C11 C16 . . . . -107.6(4) ?
    C4 N1 C11 C16 . . . . 85.8(4) ?
    C16 C11 C12 C13 . . . . 3.0(5) ?
    N1 C11 C12 C13 . . . . -178.8(3) ?
    C16 C11 C12 C20 . . . . -178.2(3) ?
    N1 C11 C12 C20 . . . . 0.1(5) ?
    C11 C12 C13 C14 . . . . -0.9(6) ?
    C20 C12 C13 C14 . . . . -179.8(4) ?
    C12 C13 C14 C15 . . . . -1.0(6) ?
    C13 C14 C15 C16 . . . . 0.9(6) ?
    C14 C15 C16 C11 . . . . 1.2(6) ?
    C14 C15 C16 C17 . . . . -177.0(3) ?
    C12 C11 C16 C15 . . . . -3.2(5) ?
    N1 C11 C16 C15 . . . . 178.6(3) ?
    C12 C11 C16 C17 . . . . 174.9(3) ?
    N1 C11 C16 C17 . . . . -3.3(5) ?
    C15 C16 C17 C18 . . . . -50.2(5) ?
    C11 C16 C17 C18 . . . . 131.7(4) ?
    C15 C16 C17 C19 . . . . 71.3(4) ?
    C11 C16 C17 C19 . . . . -106.8(4) ?
    C13 C12 C20 C21 . . . . 65.7(4) ?
    C11 C12 C20 C21 . . . . -113.1(4) ?
    C13 C12 C20 C22 . . . . -56.5(4) ?
    C11 C12 C20 C22 . . . . 124.7(4) ?
    C1 B1 C23 C30 . . . . -100.3(4) ?
    C48 B1 C23 C30 . . . . 71.6(4) ?
    C1 B1 C23 C24 . . . . 88.1(4) ?
    C48 B1 C23 C24 . . . . -100.1(4) ?
    C30 C23 C24 C25 . . . . -127.1(4) ?
    B1 C23 C24 C25 . . . . 44.4(5) ?
    C30 C23 C24 C29 . . . . 55.2(5) ?
    B1 C23 C24 C29 . . . . -133.3(4) ?
    C29 C24 C25 C26 . . . . 1.4(6) ?
    C23 C24 C25 C26 . . . . -176.5(4) ?
    C24 C25 C26 C27 . . . . -1.1(6) ?
    C25 C26 C27 C28 . . . . 0.1(7) ?
    C26 C27 C28 C29 . . . . 0.6(6) ?
    C27 C28 C29 C24 . . . . -0.3(6) ?
    C25 C24 C29 C28 . . . . -0.7(6) ?
    C23 C24 C29 C28 . . . . 177.0(3) ?
    C24 C23 C30 C37 . . . . 170.8(3) ?
    B1 C23 C30 C37 . . . . -0.5(5) ?
    C24 C23 C30 C31 . . . . -9.6(5) ?
    B1 C23 C30 C31 . . . . 179.1(3) ?
    C23 C30 C31 C32 . . . . 84.9(5) ?
    C37 C30 C31 C32 . . . . -95.4(4) ?
    C23 C30 C31 C36 . . . . -94.0(4) ?
    C37 C30 C31 C36 . . . . 85.6(4) ?
    C36 C31 C32 C33 . . . . -1.1(5) ?
    C30 C31 C32 C33 . . . . 179.9(3) ?
    C31 C32 C33 C34 . . . . 1.0(6) ?
    C32 C33 C34 C35 . . . . 0.5(6) ?
    C33 C34 C35 C36 . . . . -1.8(6) ?
    C34 C35 C36 C31 . . . . 1.6(6) ?
    C32 C31 C36 C35 . . . . -0.2(5) ?
    C30 C31 C36 C35 . . . . 178.8(3) ?
    C23 C30 C37 C38 . . . . 143.7(4) ?
    C31 C30 C37 C38 . . . . -35.9(5) ?
    C23 C30 C37 C42 . . . . -41.0(5) ?
    C31 C30 C37 C42 . . . . 139.4(3) ?
    C42 C37 C38 C39 . . . . 2.3(5) ?
    C30 C37 C38 C39 . . . . 177.9(3) ?
    C37 C38 C39 C40 . . . . -0.5(6) ?
    C38 C39 C40 C41 . . . . -0.7(6) ?
    C39 C40 C41 C42 . . . . -0.1(6) ?
    C40 C41 C42 C37 . . . . 2.0(6) ?
    C40 C41 C42 C43 . . . . -172.7(3) ?
    C38 C37 C42 C41 . . . . -3.0(5) ?
    C30 C37 C42 C41 . . . . -178.4(3) ?
    C38 C37 C42 C43 . . . . 171.3(3) ?
    C30 C37 C42 C43 . . . . -4.1(6) ?
    C41 C42 C43 C44 . . . . 42.8(5) ?
    C37 C42 C43 C44 . . . . -131.5(4) ?
    C41 C42 C43 C48 . . . . -132.9(4) ?
    C37 C42 C43 C48 . . . . 52.9(5) ?
    C48 C43 C44 C45 . . . . -1.5(5) ?
    C42 C43 C44 C45 . . . . -177.2(3) ?
    C43 C44 C45 C46 . . . . 0.4(5) ?
    C44 C45 C46 C47 . . . . 0.6(5) ?
    C45 C46 C47 C48 . . . . -0.5(5) ?
    C46 C47 C48 C43 . . . . -0.6(5) ?
    C46 C47 C48 B1 . . . . -172.1(3) ?
    C44 C43 C48 C47 . . . . 1.6(5) ?
    C42 C43 C48 C47 . . . . 177.1(3) ?
    C44 C43 C48 B1 . . . . 173.9(3) ?
    C42 C43 C48 B1 . . . . -10.5(5) ?
    C1 B1 C48 C47 . . . . -79.9(5) ?
    C23 B1 C48 C47 . . . . 108.7(4) ?
    C1 B1 C48 C43 . . . . 108.5(4) ?
    C23 B1 C48 C43 . . . . -62.9(4) ?
    C59 N2 C49 B2 . . . . -27.1(5) ?
    C52 N2 C49 B2 . . . . 168.0(3) ?
    C59 N2 C49 C50 . . . . 162.1(3) ?
    C52 N2 C49 C50 . . . . -2.8(4) ?
    C96 B2 C49 N2 . . . . -16.5(6) ?
    C71 B2 C49 N2 . . . . 175.8(3) ?
    C96 B2 C49 C50 . . . . 152.6(4) ?
    C71 B2 C49 C50 . . . . -15.1(5) ?
    N2 C49 C50 C51 . . . . -15.3(4) ?
    B2 C49 C50 C51 . . . . 174.1(3) ?
    N2 C49 C50 C55 . . . . -135.2(3) ?
    B2 C49 C50 C55 . . . . 54.1(5) ?
    N2 C49 C50 C57 . . . . 106.3(4) ?
    B2 C49 C50 C57 . . . . -64.4(5) ?
    C49 C50 C51 C52 . . . . 27.6(4) ?
    C55 C50 C51 C52 . . . . 150.5(3) ?
    C57 C50 C51 C52 . . . . -89.4(4) ?
    C49 N2 C52 C54 . . . . 138.1(3) ?
    C59 N2 C52 C54 . . . . -26.9(5) ?
    C49 N2 C52 C51 . . . . 19.6(4) ?
    C59 N2 C52 C51 . . . . -145.5(3) ?
    C49 N2 C52 C53 . . . . -98.3(4) ?
    C59 N2 C52 C53 . . . . 96.6(4) ?
    C50 C51 C52 N2 . . . . -28.3(4) ?
    C50 C51 C52 C54 . . . . -146.8(3) ?
    C50 C51 C52 C53 . . . . 91.5(4) ?
    C49 C50 C55 C56 . . . . 54.6(5) ?
    C51 C50 C55 C56 . . . . -60.9(5) ?
    C57 C50 C55 C56 . . . . 174.2(4) ?
    C49 C50 C57 C58 . . . . -164.4(4) ?
    C51 C50 C57 C58 . . . . -50.5(6) ?
    C55 C50 C57 C58 . . . . 71.8(5) ?
    C49 N2 C59 C60 . . . . 110.9(4) ?
    C52 N2 C59 C60 . . . . -85.4(4) ?
    C49 N2 C59 C64 . . . . -70.2(5) ?
    C52 N2 C59 C64 . . . . 93.6(4) ?
    C64 C59 C60 C61 . . . . 2.2(6) ?
    N2 C59 C60 C61 . . . . -178.9(4) ?
    C64 C59 C60 C68 . . . . -177.7(4) ?
    N2 C59 C60 C68 . . . . 1.2(6) ?
    C59 C60 C61 C62 . . . . -0.6(6) ?
    C68 C60 C61 C62 . . . . 179.4(4) ?
    C60 C61 C62 C63 . . . . -1.1(7) ?
    C61 C62 C63 C64 . . . . 1.2(6) ?
    C62 C63 C64 C59 . . . . 0.5(6) ?
    C62 C63 C64 C65 . . . . 179.0(4) ?
    C60 C59 C64 C63 . . . . -2.2(6) ?
    N2 C59 C64 C63 . . . . 178.8(3) ?
    C60 C59 C64 C65 . . . . 179.3(4) ?
    N2 C59 C64 C65 . . . . 0.4(5) ?
    C63 C64 C65 C66 . . . . -67.4(4) ?
    C59 C64 C65 C66 . . . . 111.1(4) ?
    C63 C64 C65 C67 . . . . 55.5(5) ?
    C59 C64 C65 C67 . . . . -126.0(4) ?
    C61 C60 C68 C70 . . . . 52.0(5) ?
    C59 C60 C68 C70 . . . . -128.1(4) ?
    C61 C60 C68 C69 . . . . -68.6(5) ?
    C59 C60 C68 C69 . . . . 111.3(5) ?
    C49 B2 C71 C78 . . . . 99.1(4) ?
    C96 B2 C71 C78 . . . . -70.6(4) ?
    C49 B2 C71 C72 . . . . -93.4(4) ?
    C96 B2 C71 C72 . . . . 96.8(4) ?
    C78 C71 C72 C77 . . . . -71.7(5) ?
    B2 C71 C72 C77 . . . . 120.9(4) ?
    C78 C71 C72 C73 . . . . 108.4(4) ?
    B2 C71 C72 C73 . . . . -59.0(5) ?
    C77 C72 C73 C74 . . . . -1.1(6) ?
    C71 C72 C73 C74 . . . . 178.8(4) ?
    C72 C73 C74 C75 . . . . 0.4(6) ?
    C73 C74 C75 C76 . . . . 0.6(7) ?
    C74 C75 C76 C77 . . . . -1.0(7) ?
    C75 C76 C77 C72 . . . . 0.3(7) ?
    C73 C72 C77 C76 . . . . 0.8(6) ?
    C71 C72 C77 C76 . . . . -179.1(4) ?
    C72 C71 C78 C85 . . . . -170.1(3) ?
    B2 C71 C78 C85 . . . . -2.9(6) ?
    C72 C71 C78 C79 . . . . 9.8(6) ?
    B2 C71 C78 C79 . . . . 177.0(4) ?
    C71 C78 C79 C84 . . . . -98.4(5) ?
    C85 C78 C79 C84 . . . . 81.5(5) ?
    C71 C78 C79 C80 . . . . 82.9(5) ?
    C85 C78 C79 C80 . . . . -97.3(4) ?
    C84 C79 C80 C81 . . . . 1.1(6) ?
    C78 C79 C80 C81 . . . . 179.9(3) ?
    C79 C80 C81 C82 . . . . -0.6(7) ?
    C80 C81 C82 C83 . . . . 0.0(8) ?
    C81 C82 C83 C84 . . . . 0.1(8) ?
    C80 C79 C84 C83 . . . . -1.1(6) ?
    C78 C79 C84 C83 . . . . -179.8(4) ?
    C82 C83 C84 C79 . . . . 0.5(8) ?
    C71 C78 C85 C86 . . . . -137.5(4) ?
    C79 C78 C85 C86 . . . . 42.7(5) ?
    C71 C78 C85 C90 . . . . 43.8(6) ?
    C79 C78 C85 C90 . . . . -136.0(4) ?
    C90 C85 C86 C87 . . . . -3.3(6) ?
    C78 C85 C86 C87 . . . . 177.9(4) ?
    C85 C86 C87 C88 . . . . 1.0(6) ?
    C86 C87 C88 C89 . . . . 1.4(7) ?
    C87 C88 C89 C90 . . . . -1.5(7) ?
    C88 C89 C90 C85 . . . . -0.9(6) ?
    C88 C89 C90 C91 . . . . 176.2(4) ?
    C86 C85 C90 C89 . . . . 3.2(6) ?
    C78 C85 C90 C89 . . . . -178.1(4) ?
    C86 C85 C90 C91 . . . . -173.7(4) ?
    C78 C85 C90 C91 . . . . 5.0(6) ?
    C89 C90 C91 C92 . . . . -47.7(5) ?
    C85 C90 C91 C92 . . . . 129.2(4) ?
    C89 C90 C91 C96 . . . . 128.2(4) ?
    C85 C90 C91 C96 . . . . -54.8(6) ?
    C96 C91 C92 C93 . . . . 1.0(6) ?
    C90 C91 C92 C93 . . . . 177.0(4) ?
    C91 C92 C93 C94 . . . . -0.4(6) ?
    C92 C93 C94 C95 . . . . 0.5(6) ?
    C93 C94 C95 C96 . . . . -1.1(6) ?
    C94 C95 C96 C91 . . . . 1.6(5) ?
    C94 C95 C96 B2 . . . . 173.6(4) ?
    C92 C91 C96 C95 . . . . -1.5(5) ?
    C90 C91 C96 C95 . . . . -177.4(3) ?
    C92 C91 C96 B2 . . . . -174.5(4) ?
    C90 C91 C96 B2 . . . . 9.6(5) ?
    C49 B2 C96 C95 . . . . 83.1(5) ?
    C71 B2 C96 C95 . . . . -107.6(4) ?
    C49 B2 C96 C91 . . . . -104.7(4) ?
    C71 B2 C96 C91 . . . . 64.5(4) ?

_shelx_res_file                         
;

TITL gilliard_wy18_a.res in P2(1)/c
    Gilliard_WY18_sq.res
    created by SHELXL-2018/3 at 14:43:02 on 12-Apr-2019
REM Old TITL Gilliard_WY18 in P2(1)/c
REM SHELXT solution in P2(1)/c
REM R1 0.217, Rweak 0.015, Alpha 0.049, Orientation as input
REM Formula found by SHELXT: C104 N2
CELL 1.54178 36.702 11.0451 20.2219 90 94.653 90
ZERR 8 0.0023 0.0008 0.0014 0 0.004 0
LATT 1
SYMM -X,0.5+Y,0.5-Z
SFAC C H B N
UNIT 384 424 8 8
LIST 4

L.S. 5 0 63
PLAN  20
SIZE 0.028 0.033 0.143
TEMP -173.16
BOND $H
CONF
ABIN
fmap 2 53
acta
REM <olex2.extras>
REM <HklSrc "%.\\Gilliard_WY18_sq.hkl">
REM </olex2.extras>

WGHT    0.061900
FVAR       0.25367
B1    3    0.120416    0.669009    0.817579    11.00000    0.02696    0.03404 =
         0.03204    0.00078    0.00538   -0.00145
B2    3    0.343442    0.350089    0.516701    11.00000    0.02698    0.03472 =
         0.04345    0.00060   -0.00365    0.00186
N1    4    0.101955    0.762620    0.702662    11.00000    0.02930    0.02915 =
         0.03068    0.00011   -0.00163    0.00013
N2    4    0.321378    0.264054    0.625239    11.00000    0.03876    0.03287 =
         0.03179    0.00163   -0.00069    0.00226
C1    1    0.104321    0.665461    0.746075    11.00000    0.02947    0.02710 =
         0.03220   -0.00460    0.00427    0.00276
C2    1    0.082110    0.559316    0.713369    11.00000    0.03032    0.03074 =
         0.02814   -0.00065    0.00080   -0.00187
C3    1    0.074978    0.603424    0.640794    11.00000    0.03392    0.03031 =
         0.03081   -0.00139    0.00075   -0.00210
AFIX  23
H3A   2    0.094317    0.573595    0.613517    11.00000   -1.20000
H3B   2    0.051045    0.573566    0.621261    11.00000   -1.20000
AFIX   0
C4    1    0.075232    0.741398    0.643457    11.00000    0.03270    0.03418 =
         0.02861    0.00097   -0.00148   -0.00074
C5    1    0.088443    0.798304    0.581133    11.00000    0.04539    0.04211 =
         0.02809    0.00343   -0.00377   -0.00113
AFIX 137
H5A   2    0.090913    0.885990    0.587397    11.00000   -1.50000
H5B   2    0.070721    0.781793    0.543318    11.00000   -1.50000
H5C   2    0.112201    0.763760    0.572565    11.00000   -1.50000
AFIX   0
C6    1    0.037098    0.790196    0.652929    11.00000    0.03789    0.04342 =
         0.04271   -0.00375   -0.00542   -0.00214
AFIX 137
H6A   2    0.030137    0.767515    0.697033    11.00000   -1.50000
H6B   2    0.019521    0.755795    0.618964    11.00000   -1.50000
H6C   2    0.037150    0.878610    0.648872    11.00000   -1.50000
AFIX   0
C7    1    0.102182    0.436228    0.716242    11.00000    0.03355    0.03493 =
         0.03012   -0.00121   -0.00006   -0.00225
AFIX  23
H7A   2    0.103064    0.406443    0.762519    11.00000   -1.20000
H7B   2    0.087173    0.378179    0.688453    11.00000   -1.20000
AFIX   0
C8    1    0.140916    0.432592    0.694290    11.00000    0.03612    0.03153 =
         0.03497   -0.00124    0.00289    0.00630
AFIX 137
H8A   2    0.140810    0.462279    0.648606    11.00000   -1.50000
H8B   2    0.150000    0.349137    0.696516    11.00000   -1.50000
H8C   2    0.156850    0.484022    0.723631    11.00000   -1.50000
AFIX   0
C9    1    0.046644    0.540710    0.748714    11.00000    0.02820    0.03610 =
         0.03094   -0.00310    0.00251   -0.00106
AFIX  23
H9A   2    0.053485    0.512757    0.794561    11.00000   -1.20000
H9B   2    0.034383    0.620114    0.751787    11.00000   -1.20000
AFIX   0
C10   1    0.019315    0.451445    0.715899    11.00000    0.03712    0.05263 =
         0.05084   -0.00939    0.00354   -0.01416
AFIX 137
H10A  2    0.013051    0.475761    0.669768    11.00000   -1.50000
H10B  2   -0.002837    0.450774    0.739890    11.00000   -1.50000
H10C  2    0.030110    0.370248    0.716881    11.00000   -1.50000
AFIX   0
C11   1    0.127644    0.863018    0.705933    11.00000    0.03102    0.03310 =
         0.03138    0.00117   -0.00495   -0.00223
C12   1    0.162844    0.843973    0.684557    11.00000    0.03659    0.03078 =
         0.03330   -0.00113    0.00515   -0.00289
C13   1    0.187666    0.940501    0.689100    11.00000    0.03696    0.03742 =
         0.04286    0.00117   -0.00003   -0.00410
AFIX  43
H13   2    0.211605    0.929009    0.675528    11.00000   -1.20000
AFIX   0
C14   1    0.177871    1.053010    0.713157    11.00000    0.04127    0.03734 =
         0.04596    0.00363   -0.00338   -0.01141
AFIX  43
H14   2    0.195092    1.117364    0.716674    11.00000   -1.20000
AFIX   0
C15   1    0.143020    1.070072    0.731782    11.00000    0.03900    0.03292 =
         0.04189    0.00339   -0.00056    0.00021
AFIX  43
H15   2    0.136427    1.147409    0.747559    11.00000   -1.20000
AFIX   0
C16   1    0.117216    0.978359    0.728318    11.00000    0.03833    0.03085 =
         0.03356    0.00252   -0.00417   -0.00327
C17   1    0.079153    1.008718    0.746749    11.00000    0.03342    0.02941 =
         0.03941    0.00079   -0.00281    0.00089
AFIX  13
H17   2    0.065074    0.931612    0.749487    11.00000   -1.20000
AFIX   0
C18   1    0.079270    1.073745    0.813317    11.00000    0.05048    0.03529 =
         0.04218   -0.00182    0.00268   -0.00004
AFIX 137
H18A  2    0.094809    1.029367    0.846763    11.00000   -1.50000
H18B  2    0.054277    1.077639    0.826956    11.00000   -1.50000
H18C  2    0.088798    1.156006    0.808997    11.00000   -1.50000
AFIX   0
C19   1    0.059586    1.088958    0.692897    11.00000    0.04133    0.03833 =
         0.04188    0.00649   -0.00166    0.00261
AFIX 137
H19A  2    0.071329    1.168666    0.693230    11.00000   -1.50000
H19B  2    0.033876    1.098325    0.701732    11.00000   -1.50000
H19C  2    0.061071    1.051067    0.649377    11.00000   -1.50000
AFIX   0
C20   1    0.176118    0.725064    0.657983    11.00000    0.03916    0.03436 =
         0.03736    0.00059    0.00652   -0.00332
AFIX  13
H20   2    0.155092    0.667224    0.654143    11.00000   -1.20000
AFIX   0
C21   1    0.206445    0.670156    0.704978    11.00000    0.03620    0.04360 =
         0.05028   -0.00031    0.00368   -0.00117
AFIX 137
H21A  2    0.227735    0.724014    0.707899    11.00000   -1.50000
H21B  2    0.213399    0.591042    0.688027    11.00000   -1.50000
H21C  2    0.197639    0.660224    0.749128    11.00000   -1.50000
AFIX   0
C22   1    0.190168    0.740504    0.588705    11.00000    0.04654    0.04699 =
         0.04237   -0.00107    0.01355   -0.00680
AFIX 137
H22A  2    0.171215    0.779144    0.558940    11.00000   -1.50000
H22B  2    0.196082    0.660932    0.570995    11.00000   -1.50000
H22C  2    0.212143    0.791253    0.592123    11.00000   -1.50000
AFIX   0
C23   1    0.122251    0.552534    0.864459    11.00000    0.03212    0.02708 =
         0.03232   -0.00549   -0.00448   -0.00089
C24   1    0.155236    0.473015    0.863231    11.00000    0.03325    0.03594 =
         0.03069    0.00056   -0.00281   -0.00015
C25   1    0.189511    0.527974    0.864816    11.00000    0.03017    0.04280 =
         0.03687    0.00675    0.00104    0.00065
AFIX  43
H25   2    0.191285    0.613462    0.869136    11.00000   -1.20000
AFIX   0
C26   1    0.221085    0.460346    0.860213    11.00000    0.03179    0.04764 =
         0.06569    0.00928    0.00287    0.00396
AFIX  43
H26   2    0.244092    0.499865    0.860616    11.00000   -1.20000
AFIX   0
C27   1    0.219140    0.334880    0.855009    11.00000    0.03619    0.04843 =
         0.04843    0.00371   -0.00168    0.01335
AFIX  43
H27   2    0.240673    0.288197    0.851896    11.00000   -1.20000
AFIX   0
C28   1    0.185757    0.279815    0.854447    11.00000    0.04006    0.03911 =
         0.03688    0.00449   -0.00368    0.01130
AFIX  43
H28   2    0.184239    0.194112    0.851352    11.00000   -1.20000
AFIX   0
C29   1    0.154171    0.346743    0.858307    11.00000    0.03351    0.03815 =
         0.03512   -0.00237   -0.00276    0.00038
AFIX  43
H29   2    0.131314    0.306202    0.857602    11.00000   -1.20000
AFIX   0
C30   1    0.097230    0.536672    0.909228    11.00000    0.03224    0.02825 =
         0.02780   -0.00012   -0.00009   -0.00019
C31   1    0.097419    0.427907    0.953838    11.00000    0.03337    0.03240 =
         0.03032    0.00269    0.00251    0.00159
C32   1    0.119131    0.424988    1.013453    11.00000    0.03738    0.03645 =
         0.03660   -0.00376   -0.00255    0.00509
AFIX  43
H32   2    0.134108    0.492528    1.026249    11.00000   -1.20000
AFIX   0
C33   1    0.119092    0.323504    1.054670    11.00000    0.05258    0.05020 =
         0.03594    0.00364    0.00417    0.01913
AFIX  43
H33   2    0.133704    0.322643    1.095656    11.00000   -1.20000
AFIX   0
C34   1    0.097625    0.223713    1.035614    11.00000    0.05407    0.03810 =
         0.04565    0.01349    0.01613    0.01378
AFIX  43
H34   2    0.097418    0.154858    1.063735    11.00000   -1.20000
AFIX   0
C35   1    0.076680    0.224797    0.975974    11.00000    0.04498    0.03446 =
         0.04865   -0.00088    0.01152   -0.00254
AFIX  43
H35   2    0.062555    0.155767    0.962381    11.00000   -1.20000
AFIX   0
C36   1    0.076173    0.326128    0.935867    11.00000    0.03760    0.02691 =
         0.04627    0.00279    0.00306    0.00064
AFIX  43
H36   2    0.061131    0.326721    0.895358    11.00000   -1.20000
AFIX   0
C37   1    0.067345    0.626093    0.917311    11.00000    0.02986    0.03176 =
         0.02567    0.00043   -0.00177    0.00102
C38   1    0.032710    0.584896    0.931596    11.00000    0.02856    0.03517 =
         0.03556    0.00219    0.00074    0.00048
AFIX  43
H38   2    0.028664    0.500161    0.934378    11.00000   -1.20000
AFIX   0
C39   1    0.004411    0.662291    0.941722    11.00000    0.02915    0.04151 =
         0.03494    0.00041   -0.00217   -0.00249
AFIX  43
H39   2   -0.018699    0.630612    0.950965    11.00000   -1.20000
AFIX   0
C40   1    0.009442    0.786379    0.938505    11.00000    0.03130    0.04151 =
         0.03715    0.00411    0.00111    0.00610
AFIX  43
H40   2   -0.010074    0.840477    0.944987    11.00000   -1.20000
AFIX   0
C41   1    0.043353    0.829603    0.925707    11.00000    0.03409    0.03429 =
         0.03666    0.00205    0.00161    0.00126
AFIX  43
H41   2    0.046772    0.914712    0.923420    11.00000   -1.20000
AFIX   0
C42   1    0.073099    0.753652    0.915886    11.00000    0.03113    0.03427 =
         0.02865    0.00139    0.00011    0.00190
C43   1    0.109493    0.813731    0.910716    11.00000    0.03054    0.03010 =
         0.03377    0.00223   -0.00068    0.00112
C44   1    0.119329    0.906530    0.954997    11.00000    0.03900    0.02980 =
         0.03320    0.00186    0.00256    0.00090
AFIX  43
H44   2    0.103552    0.927071    0.988262    11.00000   -1.20000
AFIX   0
C45   1    0.151777    0.969720    0.951498    11.00000    0.04462    0.02925 =
         0.03663   -0.00256   -0.00208   -0.00186
AFIX  43
H45   2    0.158304    1.032662    0.982220    11.00000   -1.20000
AFIX   0
C46   1    0.174694    0.939580    0.902250    11.00000    0.03675    0.03864 =
         0.04106    0.00228   -0.00457   -0.00547
AFIX  43
H46   2    0.197103    0.981623    0.899520    11.00000   -1.20000
AFIX   0
C47   1    0.164856    0.848995    0.857634    11.00000    0.03278    0.03671 =
         0.03535    0.00127   -0.00156    0.00317
AFIX  43
H47   2    0.180655    0.829867    0.824170    11.00000   -1.20000
AFIX   0
C48   1    0.132089    0.783968    0.860172    11.00000    0.03140    0.03020 =
         0.03044    0.00452   -0.00479   -0.00065

C49   1    0.335198    0.357264    0.589342    11.00000    0.02706    0.03864 =
         0.04292   -0.00336   -0.00382    0.00163
C50   1    0.346493    0.459496    0.637845    11.00000    0.03862    0.04589 =
         0.03821   -0.00514    0.00028   -0.00620
C51   1    0.327291    0.424519    0.699938    11.00000    0.04273    0.04021 =
         0.03620   -0.00562   -0.00052    0.00045
AFIX  23
H51A  2    0.342065    0.450751    0.740548    11.00000   -1.20000
H51B  2    0.303003    0.463739    0.699076    11.00000   -1.20000
AFIX   0
C52   1    0.323189    0.287162    0.699114    11.00000    0.04733    0.04073 =
         0.03288   -0.00055   -0.00148    0.00442
C53   1    0.356056    0.226887    0.737349    11.00000    0.06505    0.05794 =
         0.03734   -0.00025   -0.00916    0.01556
AFIX 137
H53A  2    0.352289    0.139083    0.738276    11.00000   -1.50000
H53B  2    0.358639    0.258110    0.782851    11.00000   -1.50000
H53C  2    0.378274    0.244893    0.715391    11.00000   -1.50000
AFIX   0
C54   1    0.288585    0.247139    0.728860    11.00000    0.05566    0.04775 =
         0.04246    0.00669    0.00579    0.00078
AFIX 137
H54A  2    0.267517    0.288748    0.706273    11.00000   -1.50000
H54B  2    0.290262    0.267315    0.776202    11.00000   -1.50000
H54C  2    0.285586    0.159459    0.723351    11.00000   -1.50000
AFIX   0
C55   1    0.334635    0.587675    0.613831    11.00000    0.05736    0.04152 =
         0.04885   -0.00693    0.00534   -0.01346
AFIX  23
H55A  2    0.341973    0.645816    0.649727    11.00000   -1.20000
H55B  2    0.348503    0.608608    0.575417    11.00000   -1.20000
AFIX   0
C56   1    0.294038    0.606381    0.593572    11.00000    0.05442    0.03227 =
         0.08012    0.00536    0.01936    0.00724
AFIX 137
H56A  2    0.286733    0.555369    0.555112    11.00000   -1.50000
H56B  2    0.289608    0.691578    0.582012    11.00000   -1.50000
H56C  2    0.279719    0.584204    0.630589    11.00000   -1.50000
AFIX   0
C57   1    0.389024    0.461572    0.647994    11.00000    0.03513    0.06831 =
         0.04882   -0.01466   -0.00133   -0.00748
AFIX  23
H57A  2    0.397799    0.376984    0.652480    11.00000   -1.20000
H57B  2    0.398532    0.495451    0.607460    11.00000   -1.20000
AFIX   0
C58   1    0.405617    0.533890    0.707954    11.00000    0.06009    0.14387 =
         0.06289   -0.04620   -0.00261   -0.03257
AFIX 137
H58A  2    0.431756    0.546514    0.703724    11.00000   -1.50000
H58B  2    0.402352    0.488815    0.748797    11.00000   -1.50000
H58C  2    0.393331    0.612481    0.709599    11.00000   -1.50000
AFIX   0
C59   1    0.298931    0.168610    0.594502    11.00000    0.04528    0.03013 =
         0.03606    0.00419    0.00440   -0.00318
C60   1    0.311909    0.049335    0.591434    11.00000    0.06155    0.03387 =
         0.03659    0.00610    0.00691    0.00475
C61   1    0.288999   -0.036214    0.560151    11.00000    0.08987    0.02543 =
         0.04657    0.00024    0.01013   -0.00297
AFIX  43
H61   2    0.297514   -0.117131    0.557351    11.00000   -1.20000
AFIX   0
C62   1    0.254445   -0.009025    0.532960    11.00000    0.07108    0.04368 =
         0.04441   -0.00028    0.00384   -0.02029
AFIX  43
H62   2    0.239587   -0.069719    0.511135    11.00000   -1.20000
AFIX   0
C63   1    0.241722    0.107409    0.537849    11.00000    0.04449    0.03950 =
         0.04315   -0.00029    0.00622   -0.01307
AFIX  43
H63   2    0.217687    0.126448    0.519870    11.00000   -1.20000
AFIX   0
C64   1    0.263285    0.197746    0.568528    11.00000    0.04004    0.03474 =
         0.03760    0.00219    0.00257   -0.00556
C65   1    0.247206    0.325263    0.570810    11.00000    0.02614    0.03700 =
         0.04567    0.00122    0.00267   -0.00199
AFIX  13
H65   2    0.264978    0.377240    0.598043    11.00000   -1.20000
AFIX   0
C66   1    0.242142    0.379058    0.501378    11.00000    0.03881    0.04524 =
         0.04783    0.00255   -0.00287    0.00705
AFIX 137
H66A  2    0.265736    0.381060    0.481925    11.00000   -1.50000
H66B  2    0.232521    0.461559    0.503858    11.00000   -1.50000
H66C  2    0.224907    0.329193    0.473646    11.00000   -1.50000
AFIX   0
C67   1    0.210602    0.327990    0.602896    11.00000    0.04105    0.05773 =
         0.05964    0.00021    0.01423    0.00060
AFIX 137
H67A  2    0.192263    0.281956    0.575380    11.00000   -1.50000
H67B  2    0.202421    0.412015    0.606522    11.00000   -1.50000
H67C  2    0.213811    0.291736    0.647218    11.00000   -1.50000
AFIX   0
C68   1    0.349708    0.011531    0.620949    11.00000    0.07416    0.04262 =
         0.04394    0.00458    0.00119    0.02562
AFIX  13
H68   2    0.363679    0.085598    0.636050    11.00000   -1.20000
AFIX   0
C69   1    0.345695   -0.071752    0.681557    11.00000    0.11356    0.05582 =
         0.04294    0.01497   -0.00155    0.03108
AFIX 137
H69A  2    0.331056   -0.030586    0.713192    11.00000   -1.50000
H69B  2    0.369952   -0.090209    0.703059    11.00000   -1.50000
H69C  2    0.333539   -0.147151    0.666767    11.00000   -1.50000
AFIX   0
C70   1    0.371391   -0.056856    0.570548    11.00000    0.07989    0.05191 =
         0.05381    0.00166    0.00391    0.02575
AFIX 137
H70A  2    0.358268   -0.130950    0.556481    11.00000   -1.50000
H70B  2    0.395627   -0.077935    0.591261    11.00000   -1.50000
H70C  2    0.374069   -0.005178    0.531848    11.00000   -1.50000
AFIX   0
C71   1    0.357051    0.463287    0.475358    11.00000    0.03290    0.03858 =
         0.03248   -0.00185   -0.00150   -0.00002
C72   1    0.328885    0.537662    0.435364    11.00000    0.02628    0.04105 =
         0.04102    0.00303    0.00360    0.00011
C73   1    0.306321    0.479482    0.385531    11.00000    0.03855    0.04626 =
         0.04415    0.00578   -0.00840   -0.00659
AFIX  43
H73   2    0.309556    0.395560    0.377543    11.00000   -1.20000
AFIX   0
C74   1    0.279202    0.543452    0.347603    11.00000    0.04102    0.05592 =
         0.04791    0.01010   -0.01308   -0.00383
AFIX  43
H74   2    0.264053    0.502848    0.314321    11.00000   -1.20000
AFIX   0
C75   1    0.274443    0.665188    0.358456    11.00000    0.03844    0.06152 =
         0.05010    0.01202   -0.00725    0.00719
AFIX  43
H75   2    0.255851    0.708454    0.332972    11.00000   -1.20000
AFIX   0
C76   1    0.296800    0.724782    0.406627    11.00000    0.04752    0.04578 =
         0.05509    0.00128   -0.00233    0.00910
AFIX  43
H76   2    0.293757    0.809101    0.413640    11.00000   -1.20000
AFIX   0
C77   1    0.323590    0.661292    0.444543    11.00000    0.03721    0.04389 =
         0.04795   -0.00108   -0.00622    0.00300
AFIX  43
H77   2    0.338663    0.702998    0.477497    11.00000   -1.20000
AFIX   0
C78   1    0.393076    0.476663    0.466539    11.00000    0.03074    0.03853 =
         0.03562    0.00105    0.00227   -0.00235
C79   1    0.407087    0.577604    0.425459    11.00000    0.02604    0.05276 =
         0.05552    0.01353   -0.00857   -0.00293
C80   1    0.413415    0.691899    0.452779    11.00000    0.03660    0.04679 =
         0.08956    0.01240    0.00559    0.00446
AFIX  43
H80   2    0.408863    0.706954    0.497624    11.00000   -1.20000
AFIX   0
C81   1    0.426503    0.784640    0.414031    11.00000    0.03146    0.05882 =
         0.15647    0.04641   -0.00325    0.00724
AFIX  43
H81   2    0.430559    0.862822    0.432785    11.00000   -1.20000
AFIX   0
C82   1    0.433595    0.764493    0.349226    11.00000    0.04294    0.10366 =
         0.12311    0.07674   -0.02627   -0.02916
AFIX  43
H82   2    0.442488    0.828287    0.323441    11.00000   -1.20000
AFIX   0
C83   1    0.427718    0.651101    0.321891    11.00000    0.06273    0.15120 =
         0.05337    0.03493   -0.01210   -0.04872
AFIX  43
H83   2    0.432579    0.636482    0.277155    11.00000   -1.20000
AFIX   0
C84   1    0.414356    0.555974    0.360812    11.00000    0.04402    0.09643 =
         0.04807    0.01079   -0.00671   -0.02865
AFIX  43
H84   2    0.410460    0.477631    0.342175    11.00000   -1.20000
AFIX   0
C85   1    0.421009    0.392249    0.496762    11.00000    0.03196    0.04838 =
         0.03751    0.00475   -0.00077    0.00133
C86   1    0.454116    0.438224    0.525921    11.00000    0.03149    0.05452 =
         0.03839    0.00605   -0.00231   -0.00484
AFIX  43
H86   2    0.458426    0.522959    0.524510    11.00000   -1.20000
AFIX   0
C87   1    0.480610    0.364154    0.556587    11.00000    0.02834    0.06076 =
         0.05311    0.00055   -0.00530   -0.00558
AFIX  43
H87   2    0.502640    0.397891    0.576543    11.00000   -1.20000
AFIX   0
C88   1    0.474901    0.240237    0.558109    11.00000    0.03777    0.05219 =
         0.06448    0.00787   -0.01077    0.00062
AFIX  43
H88   2    0.492759    0.188710    0.580009    11.00000   -1.20000
AFIX   0
C89   1    0.443145    0.191990    0.527659    11.00000    0.03609    0.04866 =
         0.05912   -0.00020   -0.00974    0.00160
AFIX  43
H89   2    0.439719    0.106748    0.528066    11.00000   -1.20000
AFIX   0
C90   1    0.415857    0.265217    0.496201    11.00000    0.03149    0.04263 =
         0.04266    0.00196    0.00033   -0.00019
C91   1    0.384013    0.202918    0.461495    11.00000    0.02744    0.04172 =
         0.03982    0.00220   -0.00064    0.00180
C92   1    0.390453    0.106834    0.418971    11.00000    0.03878    0.04408 =
         0.04275   -0.00116   -0.00007    0.00569
AFIX  43
H92   2    0.414984    0.086601    0.411832    11.00000   -1.20000
AFIX   0
C93   1    0.362521    0.040392    0.387028    11.00000    0.04474    0.04290 =
         0.03554   -0.00388   -0.00046    0.00730
AFIX  43
H93   2    0.367626   -0.024141    0.358127    11.00000   -1.20000
AFIX   0
C94   1    0.326455    0.070189    0.398153    11.00000    0.03371    0.04132 =
         0.03654    0.00115   -0.00473    0.00114
AFIX  43
H94   2    0.306754    0.025280    0.376943    11.00000   -1.20000
AFIX   0
C95   1    0.319468    0.165185    0.440098    11.00000    0.03232    0.03602 =
         0.03411    0.00157   -0.00054    0.00207
AFIX  43
H95   2    0.294812    0.185052    0.446460    11.00000   -1.20000
AFIX   0
C96   1    0.347570    0.232931    0.473452    11.00000    0.02979    0.03326 =
         0.03182    0.00607   -0.00124    0.00068

HKLF 4


REM  gilliard_wy18_a.res in P2(1)/c
REM wR2 = 0.214071, GooF = S = 0.94685, Restrained GooF = 0.94685 for all data
REM R1 = 0.075332 for 7316 Fo > 4sig(Fo) and 0.145932 for all 14587 data
REM 917 parameters refined using 0 restraints

END

WGHT      0.0621      0.0000

REM Highest difference peak  0.220,  deepest hole -0.276,  1-sigma level  0.060
Q1    1   0.0985  1.2134  0.7965  11.00000  0.05    0.22
Q2    1   0.3758  0.6762  0.5664  11.00000  0.05    0.21
Q3    1   0.1419  0.6951  0.6968  11.00000  0.05    0.21
Q4    1   0.1785  0.9973  0.6218  11.00000  0.05    0.20
Q5    1   0.3803  0.2236  0.8180  11.00000  0.05    0.20
Q6    1   0.1389  0.4461  0.7958  11.00000  0.05    0.20
Q7    1   0.1183  0.8062  0.5020  11.00000  0.05    0.19
Q8    1   0.1178  0.1866  0.9594  11.00000  0.05    0.19
Q9    1   0.1184  0.5529  0.5833  11.00000  0.05    0.19
Q10   1   0.1568  0.8158  0.4579  11.00000  0.05    0.19
Q11   1   0.1830  0.5196  0.9403  11.00000  0.05    0.19
Q12   1   0.1972  1.1205  0.6398  11.00000  0.05    0.19
Q13   1   0.0786  0.0972  0.9764  11.00000  0.05    0.19
Q14   1  -0.0358  0.3997  0.7019  11.00000  0.05    0.18
Q15   1   0.4357  0.2257  0.6034  11.00000  0.05    0.18
Q16   1   0.1614  0.3799  0.9766  11.00000  0.05    0.18
Q17   1   0.0380  0.1597  0.9777  11.00000  0.05    0.18
Q18   1   0.1810  0.4020  0.7236  11.00000  0.05    0.18
Q19   1   0.1584  0.2462  0.7995  11.00000  0.05    0.18
Q20   1   0.0225  0.1802  0.9563  11.00000  0.05    0.18
;
_shelx_res_checksum                     97767

_shelx_hkl_file                         
;
   0   0   1    1.10    1.30
   0   0   2  898.21  152.88
   0   0  -3   -2.10    3.00
   0   0   3   -3.30    3.40
   0   0  -4 1819.22  304.77
   0   0   4 1769.02  304.97
   0   0   5    1.20    5.20
   0   0  -5    4.00    4.40
   0   0  -6 1264.37  221.68
   0   0   6 1353.56  222.18
   0   0  -6 1300.77  222.28
   0   0   7    0.60    5.70
   0   0  -7    5.00    7.50
   0   0  -7    7.40    5.10
   0   0   8  478.25   80.79
   0   0  -8  439.86   80.09
   0   0  -8  490.15   81.09
   0   0   9    6.40    6.90
   0   0  -9  -13.10    7.40
   0   0  -9   10.70    9.40
   0   0 -10  222.58   35.40
   0   0 -10  168.88   34.20
   0   0  10  171.18   34.30
   0   0 -11   -3.10    9.20
   0   0  11   10.20    7.60
   0   0 -11    2.90    9.70
   0   0 -12  109.99   25.50
   0   0 -12  142.69   26.30
   0   0  12  121.49   25.80
   0   0 -13  -28.00    8.30
   0   0  13    6.30    8.70
   0   0 -13    2.80   10.50
   0   0 -14  649.14  114.09
   0   0 -14  661.23  115.19
   0   0 -15   -2.50   11.30
   0   0 -15   15.50   12.30
   0   0 -16    2.10   13.20
   0   0 -16    4.40   12.20
   0   0 -17   -5.70    9.40
   0   0 -17   15.80   13.40
   0   0 -17   11.50    8.30
   0   0 -18  507.65   91.49
   0   0  18  537.95   92.49
   0   0 -18  552.74   94.29
   0   0 -18  534.25   91.59
   0   0 -19    9.80   13.10
   0   0  19   -0.30    7.10
   0   0 -19   -9.30    6.80
   0   0 -19  -12.40    8.20
   0   0  20   51.29   14.00
   0   0 -20   45.10   13.00
   0   0 -20  114.49   15.50
   0   0 -21   -7.60    5.80
   0   0 -22   26.40    8.00
   0   0 -23    2.20    4.80
   0   0 -24   11.30    5.00
   0   1   0    0.50    2.50
   0   1   1   17.20    4.30
   0   1   2  507.55   86.59
   0   1   3   29.90    7.10
   0   1  -3   26.90    5.40
   0   1  -4 2941.31  506.25
   0   1   4 3101.99  506.85
   0  -1   4 2925.41  506.85
   0   1   5  640.74  107.49
   0   1  -5  599.44  106.69
   0  -1   5  635.04  107.49
   0  -1  -5  657.03  107.69
   0   1  -6  421.36   79.89
   0   1  -6  461.25   81.09
   0   1   6  513.45   81.09
   0  -1   6  516.65   80.99
   0  -1  -6  492.25   81.19
   0   1  -7  209.08   36.40
   0   1   7  192.68   35.80
   0  -1  -7  181.88   35.60
   0  -1   7  232.78   35.80
   0  -1  -7  181.58   36.10
   0   1  -8  410.06   72.09
   0   1   8  396.66   71.99
   0  -1  -8  428.66   72.29
   0  -1  -8  407.56   71.79
   0  -1   8  422.06   71.99
   0   1  -9   41.40   11.60
   0   1   9   37.30   10.60
   0   1  -9   28.20   11.10
   0  -1  -9   34.00   11.40
   0  -1  -9   25.60    9.60
   0  -1  -9   22.60   11.30
   0  -1   9   41.30   10.70
   0   1 -10   59.59   15.50
   0   1  10   54.79   14.10
   0   1 -10   44.60   14.80
   0  -1 -10   81.99   16.80
   0  -1  10   44.50   13.70
   0  -1 -10   86.09   16.00
   0   1  11  -10.30    6.70
   0   1 -11    1.90    9.30
   0   1 -11   13.30   10.70
   0  -1 -11   -5.30    8.30
   0  -1  11   -1.10    6.30
   0  -1 -11    4.60    9.30
   0   1  12   92.09   23.20
   0   1 -12  122.89   24.50
   0   1 -12  124.09   24.20
   0  -1 -12  118.89   26.00
   0  -1 -12  128.89   24.80
   0  -1  12   93.39   23.60
   0   1 -13   -3.80    8.60
   0   1 -13    1.70    9.60
   0  -1 -13    6.50   10.80
   0  -1 -13    0.20    9.60
   0   1 -14    0.50   10.90
   0   1 -14   -1.30   10.70
   0  -1 -14   -7.40    9.50
   0  -1 -14    3.40   11.40
   0   1 -15   29.00   13.10
   0   1 -15    1.50   12.20
   0  -1 -15  -21.10   10.10
   0  -1 -15   -2.50   12.10
   0   1  16   22.90    9.40
   0   1 -16   32.30   14.00
   0   1 -16    2.70   13.00
   0  -1 -16   30.40   15.10
   0  -1 -16    0.60   12.20
   0   1 -17   52.19   12.40
   0   1 -17   71.29   19.20
   0   1 -17   31.00   10.70
   0   1  17   27.90   11.50
   0   1 -17   30.10   15.60
   0  -1 -17   27.40   12.00
   0  -1 -17   68.59   18.50
   0   1  18   22.40    9.50
   0   1 -18   16.80    9.00
   0   1 -18   40.70   10.60
   0   1 -18   37.70   15.40
   0  -1 -18   20.70    9.20
   0  -1 -18   15.90   10.90
   0  -1 -18    8.70   14.50
   0   1 -19   57.69   19.40
   0   1  19   83.19   16.80
   0   1 -19   65.39   15.40
   0   1 -19   92.79   16.10
   0  -1  19   51.49   15.70
   0  -1 -19   74.39   20.30
   0  -1 -19   82.19   16.00
   0  -1 -19   54.49   14.60
   0   1  20    6.50    7.30
   0   1 -20    8.80    7.40
   0   1 -20    7.80    8.50
   0  -1 -20    8.10    8.60
   0  -1 -20    7.20    7.30
   0  -1  20    1.20    7.20
   0   1 -21   10.90    6.70
   0  -1 -21    4.50    6.50
   0   1 -22    2.20    5.80
   0  -1 -22   -2.00    5.40
   0   1 -23    0.70    5.10
   0  -1 -23    0.30    4.50
   0   1 -24    3.80    4.40
   0  -1 -24   18.70    5.00
   0   2   0   30.40    7.60
   0   2   1 1230.48  207.48
   0   2  -1 1208.38  207.48
   0   2   2  691.83  118.19
   0   2   3 2643.54  448.86
   0   2   4   31.30    8.90
   0   2   5   82.29   16.50
   0  -2  -5   76.89   16.70
   0   2   6   23.90    8.40
   0   2  -6   17.70    8.70
   0  -2   6   19.80    8.50
   0  -2  -6   23.90    9.10
   0   2  -7  466.05   82.19
   0   2   7  512.05   82.39
   0  -2   7  472.05   82.19
   0  -2  -7  455.85   82.29
   0   2   8  389.16   72.89
   0   2  -8  436.86   72.79
   0  -2  -8  422.66   72.59
   0  -2  -8  413.76   72.99
   0  -2  -8  400.96   72.79
   0  -2   8  431.66   72.79
   0   2  -9  130.39   26.90
   0   2  -9  124.09   26.50
   0   2   9  133.29   26.80
   0   2   9  133.99   25.60
   0  -2  -9  136.09   27.60
   0  -2  -9  154.48   27.60
   0  -2  -9  152.28   27.60
   0  -2   9  165.98   27.00
   0   2  10   91.19   16.30
   0   2  10   77.09   17.00
   0   2 -10   81.89   17.00
   0   2 -10   50.89   17.10
   0  -2 -10   70.39   17.40
   0  -2 -10   66.89   18.60
   0  -2  10   91.39   17.80
   0  -2 -10   65.29   17.50
   0   2 -11  123.79   24.10
   0   2 -11  107.89   24.40
   0   2  11  128.19   23.90
   0   2  11  106.69   22.10
   0  -2  11  115.89   24.00
   0  -2 -11  103.39   24.80
   0  -2 -11  116.59   23.40
   0   2  12  248.58   42.40
   0   2 -12  217.18   43.20
   0   2  12  217.58   43.60
   0   2 -12  239.38   44.60
   0  -2  12  236.38   43.80
   0  -2 -12  242.28   43.80
   0  -2 -12  245.18   44.60
   0   2 -13  212.18   43.00
   0   2  13  219.28   40.50
   0   2 -13  213.78   41.90
   0  -2 -13  254.97   44.00
   0  -2 -13  236.98   42.10
   0   2 -14   41.40   15.80
   0   2  14   46.60   12.90
   0   2 -14   48.80   17.30
   0  -2 -14   57.79   16.70
   0  -2 -14   71.19   17.80
   0   2 -15   20.90   15.30
   0   2  15   -7.20    6.40
   0   2 -15    5.80   10.80
   0  -2 -15    3.00   12.80
   0   2 -16   -2.00   11.50
   0   2  16    3.00    7.00
   0   2 -16   -0.30   13.20
   0  -2 -16   -4.90   12.20
   0   2  17   13.90    8.20
   0   2 -17    0.60    6.80
   0   2 -17   18.80   14.60
   0   2 -17  -15.80   14.70
   0  -2 -17    6.50   13.60
   0  -2 -17    3.00    8.60
   0   2 -18    1.50    6.90
   0   2  18   16.00    8.30
   0  -2 -18    0.00    6.80
   0  -2 -18    0.10    8.90
   0  -2 -18    2.20   12.30
   0   2 -19    2.00    7.20
   0   2  19   17.00    8.10
   0  -2 -19   -2.30   11.20
   0  -2 -19    9.90    7.40
   0  -2 -19    0.60    8.40
   0   2 -20    0.40    6.80
   0  -2 -20    2.00    6.40
   0  -2 -20   -5.10    8.60
   0   2 -21  -17.90    5.40
   0  -2 -21    3.90    5.80
   0   2 -22    0.70    6.00
   0  -2 -22   -4.90    5.00
   0   2 -23    7.80    5.10
   0  -2 -23    4.70    4.70
   0   2 -24    2.90    3.90
   0   3   0   -1.50    5.70
   0   3  -1   55.19   10.70
   0   3   1   31.30   10.10
   0   3   2   12.30    7.00
   0   3   3    5.30    6.50
   0   3   4  124.99   24.00
   0   3   5  169.88   32.00
   0  -3  -5  176.58   31.50
   0   3   6  133.39   24.50
   0   3  -6  123.19   23.80
   0  -3  -6  124.39   24.00
   0   3   7  192.38   31.00
   0   3  -7  140.29   30.20
   0  -3  -7  174.78   30.80
   0   3  -8  178.78   29.70
   0   3   8  137.19   29.50
   0   3   8  161.98   28.40
   0  -3   8  158.78   29.50
   0  -3   8  130.39   29.50
   0  -3  -8  152.18   30.20
   0  -3  -8  174.08   30.00
   0   3   9  204.68   40.00
   0   3  -9  215.78   40.00
   0   3   9  214.08   38.90
   0  -3   9  256.07   40.20
   0  -3   9  196.28   39.70
   0  -3  -9  209.78   40.40
   0  -3  -9  232.48   39.80
   0  -3  -9  227.48   40.40
   0   3  10   18.70    8.90
   0   3  10   23.30    8.10
   0   3 -10   17.60   10.70
   0  -3 -10    3.30    9.20
   0  -3 -10   20.60   11.20
   0  -3 -10   57.29   13.20
   0  -3  10   12.80    8.20
   0   3  11   17.90    8.00
   0   3  11   24.60   10.10
   0   3 -11   23.30   11.10
   0  -3 -11   24.70   12.30
   0  -3 -11   20.90   10.90
   0  -3 -11    3.50    9.50
   0  -3  11   25.20    9.80
   0   3  12   31.90    9.40
   0   3 -12   23.00   12.80
   0  -3 -12   44.40   13.60
   0  -3  12   16.70   15.50
   0  -3 -12   14.50   11.40
   0   3  13   11.80    7.40
   0   3 -13    3.40   10.90
   0  -3 -13   24.50   13.40
   0   3  14   52.49   13.40
   0  -3 -14   49.60   16.50
   0   3  15    7.30    7.60
   0  -3 -15    0.10   11.20
   0   3 -16  145.39   30.40
   0   3  16  187.68   31.90
   0  -3 -16  176.78   31.30
   0  -3 -16  159.38   33.50
   0   3 -17   -0.70    6.90
   0   3  17    3.40    7.20
   0  -3 -17    2.90   13.20
   0  -3 -17    3.80    9.50
   0   3  18   53.49   15.60
   0   3 -18   85.89   15.20
   0  -3 -18   34.20   18.10
   0  -3 -18   77.89   15.80
   0   3 -19    1.90    6.80
   0   3  19    7.90    7.20
   0  -3 -19   20.80    9.50
   0  -3 -19    6.10   13.50
   0   3 -20   -0.90    6.60
   0  -3 -20    4.00    8.40
   0   3 -21    7.70    6.80
   0   3 -22    0.80    5.40
   0   3 -23    8.00    4.90
   0   4   0 1086.09  185.68
   0   4  -1   11.70    7.70
   0   4   1   28.00    8.70
   0   4   2   79.99   16.90
   0   4   3  258.97   46.20
   0   4   4   35.00   10.70
   0   4   5   48.10   14.90
   0  -4   5   88.29   16.50
   0   4   6   -7.80    5.20
   0   4   6   -1.00    7.10
   0  -4   6   14.50    9.10
   0   4   7    6.70    8.20
   0   4   7    1.80    5.70
   0  -4   7   -1.00    9.70
   0  -4  -7   11.10   10.00
   0  -4  -7    7.60    9.30
   0   4   8  543.15   92.99
   0   4   8  570.54   94.39
   0  -4  -8  518.55   92.99
   0  -4  -8  496.55   93.09
   0  -4   8  581.54   93.89
   0   4   9    3.00    7.90
   0   4   9    2.90    5.90
   0  -4   9    5.50    9.30
   0  -4  -9   22.30   11.20
   0  -4   9    6.90    7.20
   0  -4  -9    2.80    8.10
   0  -4  -9   16.00   10.40
   0   4  10   95.99   26.30
   0   4  10  139.39   25.40
   0  -4 -10  149.49   28.10
   0  -4  10  130.19   26.80
   0  -4  10  138.79   26.90
   0  -4 -10  144.59   26.90
   0   4  11   13.90    8.00
   0  -4 -11    1.80   11.20
   0  -4 -11   26.20   11.50
   0  -4  11   23.60   15.40
   0   4  12   96.39   23.40
   0  -4 -12  159.28   27.40
   0   4  13   -3.20    6.70
   0  -4 -13  -16.20    9.00
   0   4  14   10.30    8.50
   0  -4 -14   14.60   12.30
   0   4  15   51.79   13.40
   0  -4 -15   28.70   16.20
   0   4  16   67.79   17.70
   0   4 -16   87.49   17.00
   0   4  16  104.69   17.40
   0  -4 -16   75.19   21.90
   0  -4 -16   63.89   17.40
   0   4  17    7.70    8.60
   0   4 -17   35.90    9.70
   0  -4 -17   20.10   14.80
   0  -4 -17   38.50   10.50
   0   4 -18    5.30    8.20
   0   4  18   14.60    8.20
   0  -4 -18   19.10    9.60
   0  -4 -18   14.60   13.70
   0   4 -19   12.10    7.50
   0   4  19    4.10    7.50
   0  -4 -19    0.20    8.20
   0   4 -20    5.20    6.90
   0   4 -21   11.30    6.50
   0   4 -22    3.00    4.70
   0   4 -23    4.10    3.90
   0   5   0   -1.70    7.00
   0  -5   0   -5.70    8.00
   0   5   1    2.10    7.80
   0  -5   1   18.30    9.30
   0   5   2    9.50    8.00
   0  -5   2    8.20    6.00
   0  -5   2   13.00    9.00
   0   5   3   11.10    7.90
   0  -5   3   14.10    9.40
   0  -5  -3   -1.50    6.40
   0  -5   3   16.80    6.10
   0   5   4  249.58   43.00
   0   5   4  192.28   41.90
   0  -5  -4  228.98   41.80
   0  -5   4  255.97   42.90
   0  -5   4  253.17   41.50
   0   5   5   14.10    8.60
   0   5   5    3.50    6.80
   0  -5  -5    1.60    7.20
   0  -5   5   11.20   10.30
   0  -5   5   29.70    7.00
   0   5   6   30.80   12.60
   0   5   6   48.50   12.20
   0  -5  -6   61.19   12.90
   0  -5   6   62.19   15.90
   0   5   7   27.80    9.00
   0   5   7    0.30    8.80
   0  -5  -7   30.80    9.40
   0  -5   7   24.50   11.40
   0   5   8   64.09   18.30
   0   5   8   93.89   18.00
   0  -5   8   78.09   19.20
   0  -5  -8   79.29   18.10
   0   5   9   -3.50    6.50
   0   5   9    7.90    8.50
   0  -5  -9   19.50   11.00
   0  -5   9   13.80   10.10
   0  -5   9   18.60   12.20
   0  -5  -9   12.80   10.80
   0   5  10   38.80   11.40
   0  -5  10   25.30   13.00
   0  -5 -10   36.80   13.10
   0   5  11   25.20    9.80
   0  -5  11   32.10   13.30
   0   5  12  187.88   32.60
   0  -5 -12  150.48   34.10
   0   5  13    1.60    8.00
   0  -5 -13    2.60   10.80
   0   5  14   10.60    8.20
   0  -5 -14    1.80   11.80
   0   5  15    9.30    8.70
   0   5  15    3.10    7.30
   0   5 -15   15.90    8.60
   0  -5 -15    9.10    9.50
   0  -5 -15   -0.30   13.50
   0   5  16   13.00    8.00
   0   5  16   17.20    9.20
   0   5 -16   11.50    8.10
   0  -5 -16   11.60    9.50
   0  -5 -16   25.00   13.80
   0   5 -17   28.20    8.50
   0   5  17   15.50    7.90
   0   5  17    4.00    7.30
   0  -5 -17    7.20    9.30
   0  -5 -17   13.50   13.10
   0   5 -18   -1.40    6.80
   0   5  18   -1.90    6.40
   0   5  18    1.50    6.40
   0  -5 -18  -14.90    7.60
   0   5  19    1.40    8.10
   0   5 -19    6.70    7.00
   0   5 -20    3.60    5.70
   0   5 -21    0.80    4.90
   0   5 -22    0.50    4.20
   0   6   0  185.68   37.00
   0  -6   0  198.28   36.40
   0  -6   0  198.58   35.30
   0   6   1  183.38   32.80
   0  -6   1  179.08   32.80
   0  -6  -1  158.58   31.20
   0  -6  -1  170.98   32.30
   0  -6   1  165.18   30.80
   0   6   2   57.49   14.40
   0   6   2   27.90   12.20
   0  -6  -2   50.19   14.50
   0  -6   2   52.29   12.00
   0  -6   2   73.59   16.20
   0  -6  -2   65.49   13.20
   0   6   3  307.67   57.19
   0   6   3  308.67   58.59
   0  -6   3  344.27   57.09
   0  -6  -3  341.17   57.49
   0  -6   3  323.37   58.59
   0   6   4   20.50    9.60
   0   6   4   19.40    9.20
   0  -6   4   14.20    7.20
   0  -6  -4   40.30    9.60
   0  -6   4   27.00   12.00
   0   6   5    7.80    8.20
   0   6   5   16.40    8.20
   0  -6  -5    9.60    7.60
   0  -6   5   13.80    6.80
   0  -6   5    8.90   10.30
   0   6   6   93.59   20.20
   0   6   6   70.19   20.90
   0  -6  -6  112.69   21.00
   0  -6   6  114.19   23.10
   0   6   7   39.60   10.90
   0   6   7   28.40   13.70
   0  -6   7   41.00   14.90
   0  -6  -7   27.00   10.50
   0   6   8    6.20    7.10
   0  -6  -8    8.60   10.10
   0  -6   8    3.00   10.80
   0   6   9    6.40    7.80
   0  -6  -9  -11.10    9.70
   0  -6   9   -5.40   10.00
   0   6  10  344.37   58.69
   0  -6  10  311.37   59.59
   0  -6 -10  328.07   59.09
   0   6  11   -2.40    7.20
   0  -6  11  -14.00   11.30
   0   6  12    7.90    8.40
   0  -6  12   -0.80   13.40
   0   6  13   75.59   14.50
   0   6  13   49.99   15.30
   0   6 -13   57.79   13.90
   0   6 -14    6.60    7.60
   0   6  14    5.80    7.40
   0   6  14  -14.00    6.70
   0   6 -15    0.20    7.00
   0   6  15    1.20    7.80
   0   6  15   -4.70    7.60
   0   6  16   37.10    9.40
   0   6 -16   29.90    9.20
   0   6  16    9.50    9.30
   0   6 -17   14.40    6.90
   0   6  17   -1.50    7.10
   0   6  17    1.80    6.70
   0   6 -18   -0.90    6.30
   0   6  18   -2.10    5.90
   0   6  19    3.20    5.70
   0   6 -19   15.30    6.20
   0   6 -20   -2.90    4.60
   0   6  20   -0.70    4.50
   0   6 -21   -0.20    4.20
   0  -7   0    1.60   10.00
   0  -7   0   -4.70    5.60
   0   7   1    0.60    8.90
   0  -7  -1   -4.60    5.90
   0  -7   1  -10.10    9.60
   0  -7   1   -5.60    5.10
   0  -7  -1    3.40   10.10
   0   7   2  176.88   44.10
   0  -7  -2  233.28   43.00
   0  -7   2  282.27   44.70
   0  -7   2  248.98   42.80
   0  -7   3   70.59   15.40
   0  -7  -3   64.59   15.90
   0  -7   3   73.79   18.70
   0   7   4   14.00    8.70
   0  -7   4    2.10    6.40
   0  -7   4   20.40   11.90
   0  -7  -4    7.10    7.80
   0   7   5   13.20    8.90
   0  -7   5   19.50    8.30
   0  -7   5   14.20   13.20
   0  -7  -5   17.60    8.90
   0   7   6   62.09   16.30
   0  -7  -6   58.29   16.10
   0  -7   6  109.69   21.90
   0   7   7    7.30    9.00
   0  -7   7  -15.70   10.20
   0  -7  -7  -17.20   10.20
   0  -7  -7    8.00    8.60
   0   7   8   26.70    9.70
   0  -7  -8   -4.40   10.20
   0  -7   8    4.60   12.50
   0   7   9   12.80    9.60
   0  -7   9   21.40   14.50
   0  -7  -9    9.70   11.50
   0   7  10   31.20   11.80
   0  -7  10   12.20   13.70
   0  -7 -10   15.50   13.50
   0   7  11    6.90    7.80
   0   7  11    2.80    8.40
   0  -7 -11  -18.80   15.40
   0  -7  11   -1.00   13.00
   0   7  12    4.10    7.50
   0   7  12    0.70    8.20
   0   7  12    6.90    8.20
   0  -7  12    9.50   13.20
   0   7  13   29.00   10.00
   0   7  13   36.00    9.60
   0   7  13   21.80   11.00
   0   7  14   22.30   11.00
   0   7  14   22.80    8.90
   0   7  15    8.20    8.30
   0   7 -15   15.90    8.80
   0   7  15   10.10    7.30
   0   7 -16   56.49   12.70
   0   7  16   56.19   12.60
   0   7 -17    6.90    6.70
   0   7  17   12.00    6.60
   0   7  18   15.10    6.40
   0   7 -18   16.80    6.40
   0   7  19    5.20    5.00
   0   7 -19    1.20    4.70
   0   7  20   -3.50    3.90
   0   7 -20   -3.50    3.90
   0  -8   0  364.16   65.39
   0  -8   0  377.06   66.99
   0  -8   1   40.50   15.30
   0  -8  -1   -0.40   10.70
   0  -8  -1   14.10    8.70
   0  -8   1   16.60    8.80
   0  -8  -2    8.30    7.70
   0  -8   2    7.20    7.20
   0  -8   2   11.10   12.20
   0  -8  -3   33.50   12.70
   0  -8   3   47.70   13.00
   0  -8   3   78.69   19.40
   0  -8   4    5.70    7.90
   0  -8   4   18.40   13.70
   0  -8  -4    5.70    8.30
   0  -8  -5   28.30   11.00
   0  -8   5   35.60   15.90
   0  -8  -6   21.10   10.20
   0  -8   6   16.30   14.50
   0  -8  -6   14.10   14.00
   0   8   7    4.60    9.20
   0  -8  -7    8.70   11.90
   0  -8  -7    8.80   10.10
   0  -8   7    4.00   12.60
   0   8   8  218.08   34.00
   0  -8   8  118.79   35.30
   0  -8  -8  179.18   34.70
   0   8   9   13.40    7.90
   0   8   9    5.30    7.50
   0   8   9    6.50    9.60
   0  -8  -9    3.50   12.30
   0  -8   9   -3.80   13.90
   0   8  10   -2.80    8.80
   0   8  10   15.90    8.60
   0   8  10   -2.10    7.20
   0  -8 -10  -13.10   10.50
   0  -8  10   -2.90   12.10
   0   8  11   72.89   13.70
   0   8  11   79.89   14.30
   0   8  11   62.09   16.20
   0  -8 -11   26.00   16.40
   0  -8  11   30.60   17.30
   0   8  12   -3.70    8.40
   0   8  12    9.00    7.60
   0   8  12   21.40    8.40
   0  -8  12    9.50   13.90
   0   8  13   48.90   13.40
   0   8  13   32.10    9.90
   0   8  13   39.60   10.60
   0   8  14   -3.50    6.50
   0   8  14   -6.40    7.90
   0   8  14   -7.50    6.30
   0   8  15   26.80    8.30
   0   8  16    8.80    6.00
   0   8  17    3.70    5.30
   0   8  18   -0.80    4.60
   0   8  19   15.80    5.20
   0  -9   0    4.80    7.80
   0  -9   0    6.50   13.50
   0  -9  -1   25.70   10.70
   0  -9   1   25.30    9.80
   0  -9   1   -0.50   13.30
   0  -9   2    1.60    7.70
   0  -9  -2    4.30    8.50
   0  -9   2   -1.00   13.20
   0  -9  -3   12.40    8.40
   0  -9   3  -10.00    7.20
   0  -9   3    4.40   14.00
   0   9   4  -10.90    7.80
   0  -9   4   -0.60   13.10
   0  -9  -4    3.20    8.60
   0   9   5    0.50    7.80
   0  -9  -5   28.40   14.90
   0  -9   5   -8.60   13.20
   0  -9  -5   25.40   10.30
   0   9   6  134.09   23.50
   0  -9   6   78.79   27.00
   0  -9  -6   96.99   25.80
   0  -9  -6  155.88   27.00
   0   9   7   30.50    9.90
   0  -9   7   24.40   16.30
   0  -9  -7   22.00   14.20
   0   9   8   -1.20    7.60
   0   9   8   -8.10    7.00
   0  -9  -8    1.40   12.20
   0  -9   8    9.20   13.20
   0   9   9    7.40    8.00
   0   9   9   12.60    7.40
   0  -9  -9    2.10   12.50
   0  -9   9   -4.10   13.30
   0   9  10   19.50    7.70
   0   9  10   18.30    8.60
   0  -9 -10   16.00   14.30
   0  -9  10   12.30   13.80
   0   9  11   18.20    7.70
   0   9  11   15.40   10.70
   0   9  11   18.60    8.00
   0  -9  11   15.40   21.30
   0   9  12    2.90    7.00
   0   9  12   15.80    7.10
   0   9  13   14.10    6.80
   0   9  13    5.20    7.00
   0   9  14   -0.80    5.70
   0   9  14    1.00    5.70
   0   9  15   12.30    5.80
   0   9  15    9.00    5.70
   0   9  16   15.80    5.80
   0   9  17   42.00    9.00
   0 -10   0  298.37   54.29
   0 -10   1    4.80   13.80
   0 -10   1    8.50    8.10
   0 -10  -1   11.60    9.20
   0 -10  -2   45.10   17.40
   0 -10   2    2.50   16.30
   0 -10  -2   91.99   16.50
   0 -10   2   78.79   15.40
   0  10   3   27.40    9.50
   0 -10  -3   23.30   15.20
   0 -10   3   37.20   16.50
   0 -10  -3   23.90   10.70
   0  10   4    8.50    7.60
   0 -10  -4   17.30    9.20
   0 -10  -4   -7.20   12.30
   0 -10   4   -1.00   12.50
   0  10   5  -12.80    7.20
   0 -10  -5    8.20    9.20
   0 -10  -5    4.30   11.80
   0 -10   5   12.00   13.50
   0  10   6   -9.30    7.00
   0 -10  -6    4.80   13.50
   0 -10   6    6.30   12.50
   0  10  -7   10.90    8.70
   0  10   7    9.40    7.80
   0 -10   7   -3.70   11.90
   0 -10  -7   -3.50   11.70
   0  10  -8    3.60    8.00
   0  10   8   -1.20    7.10
   0  10   9    7.30    7.30
   0  10  10    2.70    7.00
   0  10  10    1.50    5.90
   0  10  11    1.40    5.60
   0  10  11   12.80    6.80
   0  10  12   11.70    5.70
   0  10  12    5.60    6.20
   0  10  13   30.90    7.10
   0  10  13   17.40    6.80
   0  10  14   15.50    5.80
   0  10  14   15.90    5.90
   0  10  15    1.80    4.10
   0  10  15   -0.70    3.60
   0  10  16    3.60    3.70
   0 -11   0   11.30    8.40
   0 -11  -1    8.50    8.80
   0 -11  -2   -5.00    7.00
   0  11   3   12.90    7.30
   0 -11  -3   20.50   15.00
   0  11   4    5.90    6.80
   0  11  -5   15.90    8.60
   0  11   5   14.20    7.40
   0  11   6    6.80    6.60
   0  11  -6    6.00    7.90
   0  11  -7   17.20    8.00
   0  11   7    2.20    6.40
   0  11   8   -6.90    5.80
   0  11  -8   10.00    7.20
   0  11   9    9.60    6.10
   0  11  10   12.70    5.80
   0  11  11   -4.10    4.50
   0  11  12   -3.60    4.00
   0  11  12   -3.30    3.90
   0  11  13   -3.90    3.50
   0  11  13    0.80    3.80
   0  12   0   15.70    7.30
   0  12  -1   19.50    8.80
   0  12   1   31.90    8.70
   0  12  -2    4.30    7.10
   0  12   2    6.70    6.60
   0  12  -3    7.20    6.80
   0  12   3    4.90    6.40
   0  12  -4   11.40    6.90
   0  12   4    5.50    5.10
   0  12   4    3.20    5.90
   0  12   5    0.90    5.20
   0  12  -5    5.10    6.10
   0  12   6   -0.70    4.70
   0  12  -6    1.80    5.90
   0  12   7    6.30    4.90
   0  12  -7    3.80    6.00
   0  12   8    4.90    4.40
   0  12  -8    3.10    5.40
   0  12   9   -7.50    3.60
   0  12  10    4.00    3.60
   0  13   0   -1.80    4.70
   0  13  -1   -0.80    4.90
   0  13   1   13.40    5.50
   0  13  -2    4.30    4.70
   0  13   2    4.60    4.80
   0  13  -3    2.00    4.40
   0  13   3   -0.40    4.10
   0  13  -4   -3.30    4.60
   0  13  -5   14.10    5.20
   1   0 -24   13.40    5.20
   1   0 -23    0.40    4.60
   1   0 -22    5.40    6.20
   1   0 -21    0.40    6.40
  -1   0  20  146.29   25.90
   1   0 -20  116.19   24.80
   1   0 -20  131.49   25.00
   1   0 -19    2.90    7.40
   1   0 -19    9.30    9.10
   1   0 -19    4.10   11.80
  -1   0  19    5.10    7.60
   1   0 -18   38.80   15.70
  -1   0  18   28.80   10.50
   1   0 -18   14.90    8.60
   1   0 -18   38.50   10.80
   1   0 -17   -1.50   13.20
   1   0 -17   -7.50    9.20
   1   0 -17    2.30   14.20
   1   0 -17  -15.60    5.80
   1   0 -16   -3.20   11.90
   1   0 -16   -5.70   12.30
   1   0 -15    2.10   11.50
   1   0 -15   -2.80   11.30
   1   0 -14  196.08   38.60
   1   0 -14  215.78   40.40
  -1   0  13    0.90    8.10
   1   0 -13    1.00    9.40
   1   0 -13   11.60   10.20
  -1   0  12  193.48   36.70
   1   0 -12  180.28   38.10
   1   0 -12  209.28   36.60
  -1   0  11    9.40    7.80
   1   0 -11   -3.40    9.60
   1   0 -11    9.80    9.60
   1   0 -10   75.99   20.00
  -1   0  10   92.79   19.50
   1   0 -10   98.89   19.70
   1   0  -9   -2.90    8.20
  -1   0   9    5.90    6.50
   1   0  -9   -8.50    7.90
   1   0  -8 4687.53  801.02
  -1   0   8 5002.60  801.02
   1   0  -8 4492.85  800.32
   1   0  -7    1.80    7.90
   1   0  -7    3.60    4.70
  -1   0   7    6.70    6.10
   1   0  -6 1835.52  323.37
   1   0  -6 1940.71  323.97
  -1   0   6 1945.81  323.77
  -1   0   5   -7.90    4.60
  -1   0   4 1038.70  176.78
  -1   0   3    0.40    3.30
  -1   0   2 1282.87  218.78
  -1   0   1    0.10    1.10
  -1   0   0  219.78   37.40
  -1   0  -1   -0.60    1.40
   1   0   1    1.40    1.40
   1   0   2 2427.96  405.76
  -1   0  -2 2354.76  405.66
   1   0   3    3.80    3.80
  -1   0  -3    0.30    3.00
  -1   0  -4 1965.90  328.67
   1   0   4 1902.11  328.77
   1   0   5   -4.20    4.90
  -1   0  -5    6.90    8.20
  -1   0  -5   -0.50    4.40
   1   0   6 5502.05  903.51
  -1   0  -6 5123.89  903.11
  -1   0  -6 5360.46  903.51
  -1   0  -7    0.10    4.80
  -1   0  -7    0.90    7.60
   1   0   7   -0.10    5.70
   1   0   8 1230.18  207.48
  -1   0  -8 1178.08  206.88
  -1   0  -8 1242.48  207.68
  -1   0  -9   -4.60    7.70
  -1   0  -9    3.80    9.20
   1   0   9   -2.10    7.20
   1   0  10  151.88   33.80
  -1   0 -10  215.08   35.40
  -1   0 -10  186.68   33.80
  -1   0 -11    6.70    9.10
   1   0  11    0.30    6.80
  -1   0 -11    8.50    9.80
  -1   0 -12  159.38   29.30
   1   0  12  133.89   28.00
  -1   0 -12  133.99   28.20
  -1   0 -13    3.80    9.50
  -1   0 -13    2.80   11.20
   1   0  13   13.90   13.50
  -1   0 -14  179.88   36.30
  -1   0 -14  171.28   34.60
  -1   0 -15   -9.10    9.70
  -1   0 -15  -12.90    9.90
  -1   0 -16   -2.50   12.10
  -1   0 -16   -0.90   12.10
  -1   0 -17   -7.20    9.20
  -1   0 -17   -5.50   12.20
  -1   0 -17    6.50    7.40
   1   0  17   -1.10    6.80
  -1   0 -18   75.89   19.90
  -1   0 -18   97.69   24.60
   1   0  18  128.99   21.90
  -1   0 -18  126.19   21.10
  -1   0 -19    0.20    8.50
  -1   0 -19   -3.50    6.90
  -1   0 -19   -3.30   11.50
   1   0  19   -9.90    6.40
   1   0  20    2.50    6.50
  -1   0 -20  -11.70    6.50
  -1   0 -20  -19.50    7.20
  -1   0 -21    1.60    7.70
  -1   0 -21    1.80    6.50
  -1   0 -22   32.50    8.70
  -1   0 -23    2.30    5.20
  -1   0 -24   26.90    6.60
   1   1 -24   15.00    5.30
   1  -1 -24   12.80    5.30
   1   1 -23    5.60    5.60
   1  -1 -23    4.50    4.90
   1   1 -22    6.40    6.20
   1  -1 -22    7.30    5.90
   1   1 -21   14.00    7.00
   1  -1 -21    4.60    6.20
   1   1 -20    9.10    7.00
  -1   1  20    2.30    6.60
  -1  -1  20   -0.70    7.00
   1  -1 -20    7.00    8.80
   1  -1 -20    3.80    6.80
  -1   1  19   -0.70    6.40
   1   1 -19    1.80   12.20
   1   1 -19    1.20    8.40
   1   1 -19    4.20    6.60
   1  -1 -19    3.00   11.10
   1  -1 -19    9.60    7.40
   1  -1 -19   10.70    9.40
   1   1 -18   -1.80    8.60
  -1   1  18    6.40    7.50
   1   1 -18    4.60   12.00
   1   1 -18   -1.90    6.50
   1  -1 -18    3.90    7.50
   1  -1 -18    0.70    8.90
   1  -1 -18   -3.60   12.10
  -1   1  17   33.20   11.30
   1   1 -17   39.10   11.40
   1   1 -17   36.00   10.00
   1   1 -17   10.80   16.40
   1   1 -17   20.60   14.30
   1  -1 -17   29.00   16.00
   1  -1 -17   28.20   11.50
  -1   1  16    7.00    8.40
   1   1 -16   -1.30   13.30
   1   1 -16   19.30   13.10
   1  -1 -16    4.90   13.60
   1  -1 -16   13.70   13.30
   1   1 -15    3.30   11.00
   1   1 -15   11.20   13.60
   1  -1 -15    1.90   12.20
   1  -1 -15    9.20   12.90
   1   1 -14   -6.20   10.40
   1   1 -14   14.00   12.50
   1  -1 -14    4.80   10.80
   1  -1 -14  -19.30   10.40
   1   1 -13  275.37   46.80
  -1   1  13  159.28   49.99
   1   1 -13  233.18   45.10
   1  -1 -13  220.48   44.80
   1  -1 -13  304.97   46.90
  -1  -1  13  247.98   45.90
   1   1 -12  280.47   45.30
  -1   1  12  208.68   43.70
   1   1 -12  242.88   43.40
  -1  -1  12  199.78   43.60
   1  -1 -12  279.47   45.20
   1  -1 -12  231.28   43.60
   1   1 -11  104.59   18.60
  -1   1  11   63.19   16.80
   1   1 -11   73.49   18.80
   1  -1 -11   67.59   19.00
  -1  -1  11   60.19   16.30
   1  -1 -11   84.39   18.10
   1   1 -10   35.10   11.50
   1   1 -10   45.70   12.30
  -1   1  10   24.40   10.20
   1  -1 -10   34.20   12.10
   1  -1 -10   35.70   11.90
  -1  -1  10   22.00    9.50
   1   1  -9   48.00   12.70
   1   1  -9   41.50   13.60
  -1   1   9   57.59   12.50
   1  -1  -9   45.00   11.70
   1  -1  -9   41.10   13.40
  -1  -1   9   42.10   11.70
   1  -1  -9   47.70   13.50
  -1   1   8  840.32  143.99
   1   1  -8  809.52  144.09
   1  -1  -8  849.12  144.29
   1  -1  -8  812.32  143.79
  -1  -1   8  894.91  143.99
   1   1  -7 1338.47  235.18
  -1   1   7 1456.35  235.18
   1  -1  -7 1362.26  235.28
  -1  -1   7 1367.36  234.98
   1   1  -6   -0.90    7.30
   1   1  -6   -1.20    2.40
  -1   1   6   -5.90    6.00
  -1  -1   6    0.30    5.50
   1  -1  -6    2.00    7.60
  -1   1   5 2257.07  385.86
   1   1  -5 2229.58  385.16
   1  -1  -5 2336.77  385.96
  -1  -1   5 2271.27  385.86
  -1   1   4  231.48   39.90
   1   1  -4  225.18   38.80
  -1  -1   4  236.08   40.00
  -1   1   3   69.99   13.80
  -1   1   2  894.01  142.99
  -1  -1   2  806.82  142.49
  -1   1   1  722.33  122.79
   1   1   0  483.45   80.59
  -1   1   0  462.25   80.59
   1   1   1  911.91  154.98
  -1   1  -2  296.97   51.79
   1   1   2  314.77   52.19
  -1   1  -3    7.20    3.00
   1   1   3   10.90    4.80
   1   1   4 3394.06  575.94
  -1   1  -4 3371.96  575.44
   1  -1   4 3417.86  575.94
   1   1   5  766.32  135.29
  -1   1  -5  769.72  134.69
  -1  -1  -5  824.22  135.39
  -1  -1  -5  815.12  135.49
   1  -1   5  793.92  135.29
  -1   1  -6   20.20    5.60
  -1   1  -6   17.60    8.60
   1   1   6   25.50    8.50
   1  -1   6   38.10    8.20
  -1  -1  -6   16.00    8.20
  -1  -1  -6   22.40    9.20
  -1   1  -7  284.77   54.59
  -1   1  -7  301.07   55.79
   1   1   7  334.07   55.89
  -1  -1  -7  361.76   55.69
  -1  -1  -7  330.57   55.99
   1  -1   7  334.57   55.79
  -1   1  -8   49.10   12.00
   1   1   8   26.00    9.90
   1  -1   8   28.00    9.70
  -1  -1  -8   26.90   10.90
  -1  -1  -8   31.20    9.60
   1   1   9    7.10    7.50
  -1   1  -9   14.90    8.60
  -1   1  -9   20.80    9.40
   1  -1   9    7.30    7.20
  -1  -1  -9   15.90    7.80
  -1  -1  -9   14.20    9.30
  -1  -1  -9    5.60    8.80
  -1   1 -10   65.29   16.80
  -1   1 -10   79.49   16.80
   1   1  10   63.39   15.50
   1  -1  10   59.69   15.10
  -1  -1 -10   66.59   16.90
  -1  -1 -10   70.29   16.40
  -1   1 -11   21.30   10.90
   1   1  11    2.10    7.80
  -1   1 -11   20.20   11.70
  -1  -1 -11   35.40   12.30
  -1  -1 -11   18.50    9.90
   1  -1  11   13.80    7.80
   1   1  12    9.40    8.20
  -1   1 -12   12.80   10.60
  -1   1 -12   12.40   10.30
  -1  -1 -12    8.00    9.60
  -1  -1 -12   14.90   11.00
   1  -1  12   -3.80    7.30
  -1   1 -13   22.50   12.80
  -1   1 -13    2.00   11.00
  -1  -1 -13    5.70   10.80
  -1  -1 -13   13.80   11.60
  -1   1 -14    1.20   11.20
  -1   1 -14   24.10   12.10
  -1  -1 -14   14.40   11.30
  -1  -1 -14    9.80   12.00
  -1   1 -15  162.68   33.10
  -1   1 -15  120.69   33.60
   1   1  15  181.18   31.00
  -1  -1 -15  162.18   35.50
  -1  -1 -15  183.78   33.80
  -1   1 -16   12.80   12.50
   1   1  16    5.00    7.20
  -1   1 -16   -4.60   13.20
  -1  -1 -16   22.60   14.80
  -1   1 -17   17.60    9.20
   1   1  17    5.00    7.60
  -1   1 -17  -21.60   10.10
  -1   1 -17    6.90    7.70
  -1  -1 -17   -2.00    8.60
  -1  -1 -17   -7.70   12.20
  -1  -1 -17   11.10    7.90
  -1   1 -18   10.70   13.40
   1   1  18   22.60   10.10
  -1   1 -18   26.00   10.20
  -1   1 -18   17.20    8.70
  -1  -1 -18   40.10   10.90
  -1  -1 -18   30.70   14.60
  -1  -1 -18   43.60    9.90
   1   1  19   22.60   12.00
  -1   1 -19   42.80   17.40
  -1   1 -19   34.70   11.70
  -1   1 -19   76.29   13.50
   1  -1  19   43.20   12.60
  -1  -1 -19   57.09   17.20
  -1  -1 -19   79.29   14.10
  -1  -1 -19   81.09   13.40
   1   1  20    3.50    6.80
  -1   1 -20    1.00    7.00
  -1   1 -20    0.20    7.80
  -1  -1 -20    2.00    6.50
   1  -1  20    3.20    7.40
  -1  -1 -20   -2.20    8.30
  -1   1 -21    8.90    7.10
  -1  -1 -21    0.40    5.70
  -1  -1 -21   10.40    8.10
  -1   1 -22   34.80    7.70
  -1  -1 -22    9.60    7.00
  -1   1 -23    3.10    5.20
  -1  -1 -23    4.30    5.00
  -1   1 -24    3.40    4.20
  -1  -1 -24   -0.40    4.30
   1   2 -24   15.70    5.10
   1   2 -23   -0.80    5.00
   1  -2 -23    0.20    4.30
   1   2 -22   21.40    7.40
   1  -2 -22   11.60    6.00
   1   2 -21    2.70    6.20
   1  -2 -21   10.00    6.40
   1   2 -20   -4.20    6.70
  -1   2  20   -5.00    6.00
   1  -2 -20    0.30    6.80
   1  -2 -20   21.30    9.20
   1   2 -19    1.50    7.30
  -1   2  19   15.50    8.80
   1  -2 -19    2.20    7.10
   1  -2 -19    9.70    9.30
   1  -2 -19    8.90   12.70
  -1   2  18   17.50    9.80
   1   2 -18   16.40    8.30
   1  -2 -18   32.00   14.90
   1  -2 -18   43.70   11.30
   1   2 -17  136.99   23.20
   1   2 -17   71.29   27.50
  -1   2  17  156.48   24.80
   1  -2 -17  110.59   23.50
   1  -2 -17   87.29   27.00
   1   2 -16   -3.40   13.30
   1   2 -16    5.10   12.30
  -1   2  16   33.10   10.00
   1  -2 -16   40.80   15.40
   1   2 -15   13.60   11.30
  -1   2  15    6.90    7.90
   1   2 -15    9.80   12.00
   1  -2 -15   -9.10   11.00
   1  -2 -15    6.60   12.40
   1   2 -14   -2.40   10.90
  -1   2  14    5.80    7.30
   1   2 -14   18.40   12.00
   1  -2 -14    8.90   12.40
   1  -2 -14   26.70   13.50
   1   2 -13   20.80   10.70
   1   2 -13   12.70   10.80
  -1   2  13    4.00    7.10
   1  -2 -13   16.80   11.30
   1  -2 -13   22.60   13.50
  -1   2  12    8.40    8.00
  -1   2  12    0.30    5.90
   1   2 -12   10.70   10.10
   1   2 -12   -2.80    8.90
   1  -2 -12   -5.20   10.50
  -1  -2  12    2.10    6.60
   1  -2 -12   -1.40    9.30
  -1   2  11  259.47   48.70
  -1   2  11  276.67   47.60
   1   2 -11  237.78   48.20
   1   2 -11  267.87   49.50
  -1  -2  11  250.27   48.40
   1  -2 -11  282.07   48.60
   1  -2 -11  317.67   50.19
  -1   2  10    0.60    7.40
   1   2 -10    5.10    9.70
   1   2 -10   15.10    9.00
  -1  -2  10   -7.80    5.80
   1  -2 -10   17.20   10.10
   1  -2 -10   -1.50    7.50
   1  -2 -10   14.80   10.10
   1   2  -9   14.90    9.10
  -1   2   9    1.60    7.20
   1   2  -9    4.00    7.90
   1  -2  -9   29.20   10.70
  -1  -2   9   10.60    7.20
   1  -2  -9    4.20    8.60
   1  -2  -9   15.40    8.90
  -1   2   8  295.07   50.69
   1   2  -8  302.87   50.69
   1  -2  -8  320.77   51.19
   1  -2  -8  231.08   50.09
  -1  -2   8  289.67   50.39
  -1   2   7   81.39   18.60
   1   2  -7   79.29   18.80
   1  -2  -7  114.89   20.30
  -1  -2   7   97.19   18.60
   1   2  -6  126.29   25.70
  -1   2   6  160.08   26.20
  -1  -2   6  134.59   25.70
   1  -2  -6  138.99   26.10
  -1   2   5 1458.75  242.18
   1  -2  -5 1389.36  241.98
  -1   2   4  518.25   89.09
  -1   2   3  422.06   72.59
  -1   2   2 1876.01  318.77
   1   2  -1  123.09   20.60
  -1   2   1  101.79   20.70
  -1   2   0   49.30   10.40
   1   2   0   48.40   10.30
   1   2   1 2308.17  404.16
  -1   2  -1 2455.45  404.26
   1   2   2  231.58   40.50
   1   2   3   27.30    7.70
   1   2   4 2424.26  411.86
   1   2   5  664.33  110.39
  -1  -2  -5  624.44  110.39
   1   2   6  502.95   88.89
  -1   2  -6  486.55   88.59
   1  -2   6  537.75   88.99
  -1  -2  -6  541.45   89.09
  -1   2  -7   44.20   11.20
   1   2   7   32.20   10.10
   1  -2   7   21.40    9.60
  -1  -2  -7   36.00   11.50
  -1  -2  -7   48.40   11.30
  -1   2  -8    8.40    8.20
   1   2   8   11.50    7.60
   1  -2   8   16.20    8.00
  -1  -2  -8    9.60    9.00
  -1  -2  -8    5.60    9.30
  -1  -2  -8   14.20    8.00
  -1   2  -9  119.79   23.40
   1   2   9  117.59   22.20
  -1   2  -9  106.69   22.40
   1   2   9   97.39   22.90
  -1  -2  -9  104.19   23.50
   1  -2   9  119.39   23.00
  -1  -2  -9  140.49   23.40
  -1  -2  -9  125.09   24.20
   1   2  10   -2.70    5.50
  -1   2 -10    0.90    9.30
  -1   2 -10    0.90    8.00
   1   2  10    0.80    6.90
   1  -2  10   -8.80    6.10
  -1  -2 -10    7.50    8.40
  -1  -2 -10   -0.70    9.00
  -1  -2 -10   -4.00    9.10
   1   2  11  804.12  150.68
  -1   2 -11  894.71  150.78
   1   2  11  904.41  149.69
  -1   2 -11  828.62  149.99
  -1  -2 -11  949.40  151.38
  -1  -2 -11  844.62  150.18
   1  -2  11  895.61  150.68
   1   2  12    9.50    6.50
  -1   2 -12   16.70   11.50
   1   2  12    5.20    8.90
  -1   2 -12   11.20    9.60
  -1  -2 -12    6.10    9.90
  -1  -2 -12   10.00   11.10
   1  -2  12   16.60    8.90
  -1   2 -13   59.59   17.20
   1   2  13   85.89   15.10
  -1   2 -13   69.29   16.80
  -1  -2 -13   38.10   16.40
  -1  -2 -13   39.60   16.70
  -1   2 -14   46.70   18.40
  -1   2 -14   50.69   17.50
   1   2  14   99.79   16.20
  -1  -2 -14   64.59   18.20
   1   2  15  111.69   22.00
  -1   2 -15   96.89   25.40
  -1   2 -15   77.29   22.60
  -1  -2 -15  140.79   24.70
  -1   2 -16   12.90   12.90
   1   2  16   -2.10    6.80
  -1   2 -16    7.10   14.60
  -1  -2 -16  -26.80   11.40
   1   2  17   -2.20    6.90
  -1   2 -17    8.70   11.70
  -1   2 -17    5.90    6.80
  -1  -2 -17   10.30   13.80
  -1  -2 -17    7.90    9.60
   1   2  18   17.00    8.00
  -1   2 -18   16.10    8.40
  -1  -2 -18   14.90   10.20
  -1  -2 -18   22.30    8.50
  -1  -2 -18    6.20   12.70
  -1   2 -19   42.90   11.40
   1   2  19   30.00   11.40
  -1  -2 -19   67.59   17.70
  -1  -2 -19   74.99   13.70
  -1  -2 -19   40.30   11.30
  -1   2 -20    7.90    6.90
  -1  -2 -20   -0.30    8.50
  -1  -2 -20    8.80    7.00
  -1   2 -21   41.70    9.40
  -1  -2 -21   18.90    7.80
  -1  -2 -21   23.30    9.60
  -1   2 -22    8.00    6.60
  -1  -2 -22   23.00    6.50
  -1   2 -23    0.00    4.70
   1   3 -23   19.50    6.30
   1   3 -22   10.40    6.20
   1   3 -21   11.60    7.00
   1  -3 -21    3.00    6.80
   1   3 -20   -3.70    6.80
   1  -3 -20   -0.20    6.00
   1  -3 -20   -1.00    7.70
  -1   3  19    7.90    7.40
   1   3 -19   23.40    7.90
   1  -3 -19   28.10    9.70
   1  -3 -19    6.80    7.30
   1  -3 -19   30.50   15.40
  -1   3  18    1.80    6.70
   1   3 -18    5.90    7.30
   1  -3 -18   -8.70   11.30
   1  -3 -18   -4.60    8.70
   1   3 -17   65.49   13.80
  -1   3  17   84.09   16.80
   1  -3 -17   23.90   17.10
   1  -3 -17   69.69   14.90
  -1   3  16   88.29   16.10
   1   3 -16   35.30   12.40
   1  -3 -16   65.69   14.80
   1  -3 -16   69.19   18.00
  -1   3  15   58.19   14.50
   1  -3 -15   34.10   15.60
   1   3 -14    9.50   11.70
  -1   3  14   -0.90    6.80
   1  -3 -14    9.00   11.60
  -1   3  13   81.49   16.90
   1   3 -13   65.79   19.20
   1  -3 -13   98.39   21.50
   1  -3 -13   53.29   17.80
   1   3 -12   11.60   11.80
  -1   3  12   10.10    8.00
   1  -3 -12   26.80   12.30
  -1  -3  12   18.60    9.90
   1  -3 -12   24.70   12.80
   1   3 -11   55.69   17.20
  -1   3  11   69.59   17.70
  -1   3  11   61.49   15.30
   1  -3 -11   92.89   19.00
   1  -3 -11   54.29   17.10
   1  -3 -11  119.59   20.80
  -1  -3  11   72.99   17.10
  -1   3  10  162.98   34.60
   1   3 -10  209.78   34.70
  -1   3  10  188.28   33.50
   1  -3 -10  173.98   34.60
   1  -3 -10  190.68   35.00
  -1  -3  10  188.18   34.20
   1  -3 -10  160.98   34.60
  -1   3   9   14.00    6.90
   1   3  -9    9.00    9.20
  -1   3   9    8.30    7.90
   1  -3  -9   10.20    9.90
  -1  -3   9   21.90    9.10
   1  -3  -9   13.80    9.80
  -1  -3   9    9.60    9.10
  -1   3   8  444.86   74.69
   1   3  -8  408.26   74.29
  -1   3   8  423.26   73.79
  -1  -3   8  488.05   74.59
   1  -3  -8  416.36   74.09
   1  -3  -8  456.55   74.89
  -1  -3   8  380.56   74.19
  -1   3   7  164.08   31.60
   1   3  -7  162.28   31.20
   1  -3  -7  182.88   32.10
   1   3  -6    0.80    6.70
  -1   3   6    4.10    6.90
   1  -3  -6    5.30    7.30
  -1   3   5  208.68   35.10
   1   3  -5  186.48   34.30
   1  -3  -5  187.88   34.60
  -1   3   4    5.60    7.10
  -1   3   3  274.87   48.50
  -1   3   2  638.64  109.59
   1   3  -1  172.58   30.40
  -1   3   1  159.48   30.10
  -1   3   0    3.10    6.00
   1   3   0   -6.30    5.30
   1   3   1   -0.60    5.90
  -1   3  -1   11.30    6.70
   1   3   2  740.13  126.69
   1   3   3   27.80    8.90
   1   3   4   -2.50    6.30
   1   3   5  561.74   96.99
   1   3   6  214.08   36.80
  -1   3  -6  195.18   36.00
  -1   3  -7   27.70    9.80
   1   3   7   26.40    9.90
  -1  -3  -7   38.60   11.10
   1   3   8   45.50   15.30
   1   3   8   94.09   15.70
  -1   3  -8   70.19   15.80
   1  -3   8   61.19   15.60
  -1  -3  -8   94.79   17.60
  -1  -3  -8   64.69   16.10
  -1  -3  -8   72.29   17.00
   1  -3   8   74.59   16.80
  -1  -3  -8   69.79   16.60
   1   3   9   64.09   14.30
  -1   3  -9   58.59   15.70
   1   3   9   70.49   15.70
   1  -3   9   51.59   15.10
  -1  -3  -9   68.69   16.70
  -1  -3  -9   76.39   16.80
  -1  -3  -9   67.39   16.70
  -1   3 -10  179.88   38.40
   1   3  10  215.18   38.70
   1   3  10  201.98   37.30
   1  -3  10  229.28   38.50
  -1  -3 -10  230.48   38.20
  -1  -3 -10  190.48   38.80
   1   3  11   45.00   16.60
   1   3  11   85.09   16.10
  -1   3 -11   76.49   18.00
  -1  -3 -11   55.69   18.00
   1  -3  11   79.39   17.70
  -1  -3 -11   87.19   18.20
   1   3  12   33.70   10.60
  -1   3 -12   33.90   14.00
  -1  -3 -12   59.09   15.20
   1   3  13   14.50    7.80
  -1  -3 -13   12.00   10.70
   1   3  14   17.70    8.90
  -1  -3 -14   19.80   13.30
   1   3  15   31.90   10.30
  -1  -3 -15   20.00   14.00
   1   3  16   36.00   10.70
  -1   3 -16   19.10    9.30
  -1  -3 -16   29.30   10.70
  -1  -3 -16   38.90   14.90
  -1   3 -17   38.90   10.60
   1   3  17   37.10   11.60
  -1  -3 -17   28.80   15.10
  -1  -3 -17   32.00   11.90
   1   3  18    8.60    7.50
  -1   3 -18    0.20    7.10
  -1  -3 -18   10.40    9.60
  -1  -3 -18   16.30   12.90
  -1   3 -19  129.99   22.00
   1   3  19  105.09   22.80
  -1  -3 -19   92.79   21.60
  -1   3 -20   30.10    9.20
  -1  -3 -20   32.40   10.60
  -1   3 -21    4.70    6.30
  -1   3 -22    8.30    6.00
  -1   3 -23   -4.00    4.10
   1   4 -23    4.00    4.10
   1   4 -22    0.40    4.80
   1   4 -21    6.40    6.20
   1   4 -20   14.40    7.80
  -1   4  19   24.10    9.70
   1   4 -19    8.90    7.80
   1  -4 -19   19.70    9.10
   1   4 -18    8.00    7.70
  -1   4  18    3.70    7.00
   1  -4 -18   -0.10    8.60
   1  -4 -18   10.10   12.60
  -1   4  17   79.59   22.40
   1   4 -17  121.99   22.20
   1  -4 -17  113.19   26.70
   1  -4 -17  131.29   22.80
  -1   4  16   28.80    9.50
  -1   4  16   23.10   10.30
   1   4 -16   32.90    9.50
   1  -4 -16   15.00    9.50
   1  -4 -16   55.89   16.50
   1  -4 -16   18.10    9.80
  -1   4  15  310.37   56.19
   1  -4 -15  315.17   57.89
  -1   4  14   -4.90    6.10
   1  -4 -14   -6.00   12.10
  -1   4  13   22.50    9.40
   1  -4 -13   33.20   14.50
  -1   4  12   34.60   10.90
   1  -4 -12   42.30   14.00
  -1   4  11  346.37   63.19
  -1  -4  11  402.46   64.89
   1  -4 -11  385.36   64.39
   1  -4 -11  308.87   64.89
  -1   4  10    2.90    8.30
  -1   4  10   -6.60    5.50
   1  -4 -10  -14.40    7.30
  -1  -4  10    8.40   10.20
  -1  -4  10    0.30    6.70
   1  -4 -10   16.00   11.10
  -1   4   9  292.27   55.19
  -1   4   9  348.47   54.09
   1  -4  -9  267.57   54.09
  -1  -4   9  310.57   54.99
   1  -4  -9  309.07   54.39
  -1  -4   9  307.97   54.89
  -1   4   8    6.40    6.40
  -1   4   8    3.20    7.50
  -1  -4   8    7.80   10.40
   1  -4  -8   13.00   10.20
   1  -4  -8   22.70    9.60
  -1   4   7   57.09   15.70
  -1   4   7   70.79   14.70
   1  -4  -7   62.09   16.20
  -1  -4   7   77.99   17.10
  -1   4   6   -3.10    6.70
  -1  -4   6   -9.30    8.10
  -1  -4   5  179.68   33.30
  -1   4   4   61.49   14.30
  -1   4   3  183.48   34.20
  -1   4   2  104.09   20.90
   1   4  -1 1466.15  237.28
  -1   4   1 1316.67  237.18
   1   4   0   75.69   14.20
  -1   4   0   46.50   13.50
   1   4   1  325.97   57.99
  -1   4  -1  335.37   58.09
   1   4   2   57.39   13.30
   1   4   3  703.43  121.19
   1   4   4   10.80    7.90
   1   4   5  516.25   89.09
   1  -4   5  510.05   89.09
   1   4   6   76.59   17.90
   1   4   6  105.29   20.10
   1  -4   6  111.19   21.20
   1   4   7  308.07   51.09
   1   4   7  274.17   49.80
   1  -4   7  274.77   50.49
  -1  -4  -7  272.67   50.09
  -1  -4  -7  296.67   50.19
   1   4   8   11.90    6.50
   1   4   8    5.80    7.50
  -1  -4  -8    6.10    8.80
   1  -4   8   -1.20    9.50
  -1  -4  -8   -3.60    8.00
  -1  -4  -8   16.80    9.80
   1   4   9   88.29   18.20
   1   4   9   66.29   19.60
  -1  -4  -9   83.29   20.10
  -1  -4  -9   94.09   19.70
  -1  -4  -9  109.89   20.60
   1  -4   9  111.99   21.00
   1  -4   9   78.79   20.20
   1   4  10    9.90    8.80
   1   4  10    3.60    6.20
  -1  -4 -10   -9.70    9.50
   1  -4  10    5.40    9.70
   1  -4  10    9.30    8.50
  -1  -4 -10   -8.10    9.20
   1   4  11    9.60    7.10
  -1  -4 -11    9.10   10.60
  -1  -4 -11   -1.20    9.60
   1   4  12  369.16   66.69
  -1  -4 -12  392.66   67.89
   1   4  13   22.80    9.60
  -1  -4 -13   27.70   13.70
   1   4  14   24.10    9.60
  -1  -4 -14    2.10   10.70
   1   4  15   44.10   11.80
  -1  -4 -15   15.10   14.80
   1   4  16   -3.60    7.30
  -1   4 -16    1.10    7.00
   1   4  16   -2.70    7.40
  -1  -4 -16    6.40    9.60
  -1  -4 -16    4.60   12.60
  -1   4 -17  162.78   32.60
   1   4  17  211.68   34.00
  -1  -4 -17  188.18   35.90
  -1  -4 -17  161.48   32.90
   1   4  18    6.50    8.40
  -1   4 -18   18.90    8.60
  -1  -4 -18   20.90   13.30
  -1  -4 -18   11.10    9.20
  -1   4 -19   -2.20    6.90
  -1  -4 -19    2.80    8.60
  -1   4 -20    7.50    7.10
  -1  -4 -20   -0.90    7.20
  -1   4 -21    3.70    5.90
  -1   4 -22    5.10    5.00
  -1   4 -23    1.10    3.90
   1   5 -22   -4.70    3.90
   1   5 -21   -0.50    4.80
   1   5 -20   16.80    7.10
   1   5 -19    3.30    6.80
  -1   5  19    1.80    8.60
  -1   5  18    2.30    6.80
   1   5 -18    7.50    7.40
  -1   5  18   -4.30    6.20
   1  -5 -18   10.40    8.20
  -1   5  17   17.40    7.40
   1   5 -17   -5.30    7.40
  -1   5  17    6.00    7.20
   1  -5 -17   13.40    8.70
   1  -5 -17    8.10   13.70
  -1   5  16    0.00    7.50
  -1   5  16    7.10    8.20
   1   5 -16    4.80    7.30
   1  -5 -16   11.30    7.20
   1  -5 -16   -0.50    8.60
   1  -5 -16   -5.10   12.70
  -1   5  15   -0.20    7.60
  -1   5  15   -2.60    7.10
   1   5 -15  -15.10    7.00
   1  -5 -15   -3.60   12.00
   1  -5 -15    0.30    9.00
   1  -5 -15    2.70    7.60
  -1   5  14   31.60   12.40
   1  -5 -14   63.79   17.60
  -1   5  13   17.20   10.10
   1  -5 -13   31.50   14.00
  -1   5  12  420.76   71.59
   1  -5 -12  389.46   72.29
  -1   5  11    5.10    7.20
  -1  -5  11    4.00   11.10
   1  -5 -11   33.00   22.10
  -1   5  10    9.80    7.70
  -1  -5  10   16.80   11.50
  -1   5   9   43.70   12.30
  -1   5   9   55.39   14.70
  -1  -5   9   70.29   15.10
  -1  -5   9   45.00   15.40
   1  -5  -9   30.70   14.20
  -1   5   8  323.87   52.79
  -1   5   8  292.07   51.29
   1  -5  -8  239.28   51.49
  -1  -5   8  314.67   52.69
  -1   5   7   41.90   11.50
  -1   5   7   49.60   13.60
   1  -5  -7   45.50   11.90
  -1  -5   7   44.10   14.40
  -1   5   6   25.40    9.30
  -1   5   6   30.80   11.00
  -1  -5   6   22.20   11.60
   1  -5  -6   27.00    9.20
  -1   5   5  214.68   37.30
  -1   5   5  179.58   37.90
   1  -5  -5  198.78   37.10
  -1  -5   5  220.78   36.80
  -1  -5   5  207.48   38.30
  -1   5   4   71.49   20.20
  -1  -5   4  114.99   20.80
  -1  -5   4   90.39   18.80
   1  -5  -4  114.59   20.20
  -1   5   3    1.40    7.40
  -1  -5   3   10.40    5.70
   1  -5  -3   18.00    7.40
  -1  -5   3    6.60    9.20
  -1   5   2  321.57   53.49
  -1  -5   2  291.37   53.09
  -1  -5   2  316.47   52.29
   1  -5  -2  243.78   54.99
   1   5  -1   45.90   13.20
  -1   5   1   89.99   14.90
  -1  -5   1   51.49   14.20
   1  -5  -1   33.90   19.70
  -1   5   0   -3.00    7.50
   1   5   0   19.50    8.90
   1  -5   0   -1.20    8.80
  -1  -5   0    5.50    8.20
   1   5   1   80.59   18.20
   1  -5   1   85.69   19.00
   1   5   2  570.64   88.19
   1  -5   2  508.65   86.89
   1  -5   2  463.25   87.59
   1   5   3  786.22  136.99
   1  -5   3  807.82  136.79
   1  -5   3  789.42  135.99
   1   5   4  242.78   48.90
   1   5   4  301.27   50.29
   1  -5   4  271.17   49.90
  -1  -5  -4  278.77   49.10
   1  -5   4  305.47   48.80
   1   5   5   82.89   17.00
   1   5   5   72.39   17.90
   1  -5   5   94.39   19.50
  -1  -5  -5   88.69   17.20
   1  -5   5   68.79   15.90
   1   5   6  449.76   70.99
   1   5   6  378.06   69.49
   1  -5   6  432.66   70.59
  -1  -5  -6  364.26   69.49
   1   5   7  153.78   30.00
   1   5   7  154.48   31.80
  -1  -5  -7  174.78   31.10
   1  -5   7  162.88   31.70
   1   5   8   40.50   10.40
   1   5   8   28.20   11.50
   1  -5   8   49.90   13.30
  -1  -5  -8   10.80   11.20
  -1  -5  -8   34.20   12.30
   1   5   9    4.60    8.90
   1   5   9   31.60    9.30
  -1  -5  -9   13.50   11.90
  -1  -5  -9   26.60   11.30
   1  -5   9    7.70    9.30
   1  -5   9   13.60   11.90
   1   5  10   18.50   11.40
  -1  -5 -10   34.60   14.20
   1  -5  10  125.09   18.40
   1   5  11  -10.90    6.00
   1  -5  11   12.80   11.60
   1   5  12    2.90    7.40
   1   5  13   39.20   11.60
  -1  -5 -13    9.60   12.90
   1   5  14   17.10    8.70
  -1  -5 -14   -5.50   12.40
  -1   5 -15    1.40    7.60
   1   5  15    1.00    7.30
   1   5  15   -7.30    7.00
  -1  -5 -15   -8.00    8.50
  -1  -5 -15   -3.40   12.80
   1   5  16    1.50    7.50
   1   5  16   14.90    8.40
  -1   5 -16    8.90    7.60
  -1  -5 -16   -7.60    8.70
  -1  -5 -16   12.20   13.00
   1   5  17    0.40    7.30
  -1   5 -17   10.00    7.60
   1   5  17    4.90    7.60
  -1  -5 -17    5.90    8.60
  -1  -5 -17   11.10   13.10
  -1   5 -18    9.10    7.10
   1   5  18   -0.40    6.70
   1   5  18   -4.20    6.50
  -1  -5 -18   -4.50    7.60
  -1   5 -19    3.80    6.70
   1   5  19    8.30    9.30
  -1  -5 -19    3.00    7.50
  -1   5 -20    1.50    5.50
  -1   5 -21   -0.40    4.70
  -1   5 -22    6.10    4.50
   1   6 -21   -6.70    3.80
   1   6 -20    1.90    5.10
  -1   6  20    9.90    5.10
   1   6 -19   22.70    7.20
  -1   6  19   19.40    6.90
  -1   6  18   -3.50    6.00
   1   6 -18   -7.30    5.80
   1   6 -17   -2.80    6.40
  -1   6  17    2.90    6.60
  -1   6  17    7.80    7.90
  -1   6  16   11.10    8.80
  -1   6  16   14.90    8.00
   1   6 -16   20.10    8.60
   1   6 -15    8.50    7.70
  -1   6  15   10.70    9.00
  -1   6  15    3.60    7.60
  -1   6  14   53.29   11.20
   1   6 -14   43.20   10.90
  -1   6  14   13.90   11.40
  -1   6  13   25.50    8.40
  -1   6  13   -3.50    7.80
  -1   6  12  232.38   42.30
  -1  -6  12  224.28   43.90
  -1   6  11    2.90    7.70
  -1  -6  11    7.00   13.20
  -1   6  10   69.89   14.40
   1  -6 -10   36.00   14.10
  -1  -6  10   30.80   14.90
  -1   6   9    6.30    8.20
   1  -6  -9   18.10   11.80
  -1  -6   9    2.50   10.60
  -1   6   8   -2.40    6.50
   1  -6  -8  -10.10    9.40
  -1  -6   8   -2.80   10.50
  -1   6   7    5.90    8.90
  -1   6   7    5.50    7.10
  -1  -6   7   11.90   11.40
   1  -6  -7    8.90    7.50
  -1   6   6   53.79   16.40
  -1   6   6   55.89   15.20
  -1  -6   6   94.29   19.60
   1  -6  -6   69.59   16.10
  -1   6   5   -9.50    6.80
  -1   6   5    5.40    7.10
  -1  -6   5    6.90    6.60
   1  -6  -5    0.70    7.30
  -1  -6   5    9.40   11.20
  -1   6   4  156.98   28.50
  -1   6   4  160.58   29.70
   1  -6  -4  155.88   28.20
  -1  -6   4  142.69   27.80
  -1  -6   4  140.19   29.50
  -1   6   3  137.39   25.00
  -1   6   3  118.99   23.30
  -1  -6   3   94.59   22.40
  -1  -6   3  133.09   25.50
   1  -6  -3  133.29   23.10
  -1   6   2  181.38   33.50
  -1  -6   2  164.48   32.90
   1  -6  -2  185.28   32.90
   1  -6  -2  184.78   32.10
  -1  -6   2  159.88   31.40
  -1   6   1  109.59   23.30
  -1  -6   1  128.49   24.70
   1  -6  -1   98.19   23.10
   1  -6  -1  125.69   22.00
  -1  -6   1  101.79   21.20
   1   6   0   -2.30    7.50
  -1   6   0    3.10    7.50
   1  -6   0   13.90    9.80
  -1  -6   0    5.50    9.90
   1  -6   0    3.60    6.10
  -1  -6   0   10.90    6.80
   1   6   1  -10.70    7.00
   1  -6   1    3.90    5.90
  -1  -6  -1   17.00    7.10
   1  -6   1   10.50   10.50
  -1  -6  -1   10.50    9.80
   1   6   2  179.08   29.30
   1   6   2  164.48   30.30
   1  -6   2  147.99   30.60
   1  -6   2  165.48   28.70
  -1  -6  -2  158.48   28.80
  -1  -6  -2  123.49   29.50
   1   6   3   33.80   11.70
   1   6   3   64.79   14.30
  -1  -6  -3   52.49   12.80
   1  -6   3   62.59   15.40
   1  -6   3   45.70   11.40
   1   6   4  278.17   53.29
   1   6   4  285.77   52.09
  -1  -6  -4  289.57   52.29
   1  -6   4  313.47   51.89
   1  -6   4  297.77   53.49
   1   6   5  147.79   35.30
   1   6   5  162.38   34.40
  -1  -6  -5  212.78   34.70
   1  -6   5  209.18   34.30
   1  -6   5  204.38   36.70
   1   6   6  102.99   20.30
   1   6   6   93.89   21.90
  -1  -6  -6   83.49   20.30
   1  -6   6  115.39   22.20
   1   6   7    7.40    7.50
   1   6   7    9.60    9.90
   1  -6   7    1.80   10.20
  -1  -6  -7    8.20   10.20
   1   6   8   53.69   15.90
   1  -6   8   98.99   20.70
  -1  -6  -8   77.99   18.10
   1   6   9   85.39   17.70
   1  -6   9   77.09   19.60
  -1  -6  -9   59.99   17.80
   1   6  10   16.60    9.10
  -1  -6 -10   -7.70   10.80
   1  -6  10    5.50   11.70
   1   6  11   18.40   10.30
   1  -6  11   53.99   16.60
   1   6  12   -5.00    7.40
   1   6  13   73.09   14.70
   1   6  13   85.69   17.30
  -1   6 -13   52.99   14.30
   1   6  14   19.10   10.90
   1   6  14   25.80    9.40
  -1   6 -14   34.10    9.60
   1   6  15   28.00    9.20
  -1   6 -15   24.10    8.80
   1   6  15   32.20   11.10
   1   6  16   24.90   12.10
  -1   6 -16   61.19   11.80
   1   6  16   54.49   11.90
   1   6  17   -9.00    6.20
  -1   6 -17    4.30    6.80
   1   6  17   12.10    8.60
   1   6  18    1.70    6.10
  -1   6 -18    2.20    6.70
  -1   6 -19   33.20    8.40
   1   6  19   26.50    7.70
   1   6  20   -1.40    4.40
  -1   6 -20   -1.90    4.80
  -1   6 -21    9.30    4.90
  -1   7  20   -5.60    3.70
  -1   7  19   12.70    5.20
   1   7 -19    6.50    5.20
   1   7 -18    0.70    5.40
  -1   7  18    2.20    5.30
  -1   7  17   14.90    7.70
   1   7 -17   33.60    8.90
  -1   7  16    4.90    6.40
  -1   7  15   67.29   13.90
  -1   7  15   55.29   15.90
  -1   7  14   44.30   12.10
  -1   7  14    2.70    7.50
  -1   7  13   28.10    9.20
  -1   7  13   45.40   10.30
  -1   7  13   16.20   10.80
  -1   7  12   -1.00    7.70
  -1   7  12    5.30    6.60
  -1   7  12    0.90    8.40
  -1  -7  12    5.10   13.30
  -1   7  11   34.40   10.90
  -1   7  11   45.80   13.40
  -1  -7  11   35.50   15.20
  -1   7  10   -4.20    7.80
   1  -7 -10   -3.90   12.10
  -1  -7  10    4.90   11.90
  -1   7   9   39.60   12.60
   1  -7  -9   33.50   15.30
  -1  -7   9   32.20   15.30
  -1   7   8    7.80    8.10
  -1  -7   8   20.90   14.10
   1  -7  -8    4.70   12.00
  -1   7   7   21.50    9.60
   1  -7  -7   11.70    9.50
  -1  -7   7   -3.40   12.70
  -1   7   6   10.70    8.90
   1  -7  -6   19.50    9.40
  -1  -7   6   44.20   15.00
  -1   7   5    6.40    8.00
  -1  -7   5    4.60   11.40
   1  -7  -5   -0.80    7.10
  -1  -7   5   26.20    8.30
  -1  -7   4  252.37   46.80
  -1  -7   4  256.57   44.70
   1  -7  -4  237.08   45.00
   1  -7  -3    7.10    7.30
  -1  -7   3   19.20    7.60
  -1  -7   3    7.60   10.80
  -1   7   2    3.90    8.80
  -1  -7   2    1.30   10.30
   1  -7  -2   -4.30    6.90
  -1  -7   2    5.30    6.60
   1  -7  -2  -23.30   10.20
  -1   7   1  110.19   31.20
   1  -7  -1  190.18   30.50
   1  -7  -1  154.08   31.90
  -1  -7   1  146.99   30.00
  -1  -7   1  207.28   32.30
   1  -7   0   -7.80    9.90
  -1  -7   0    1.10    9.50
   1  -7   0    5.40    6.30
  -1  -7   0    4.00    6.60
   1   7   1   38.20   13.10
   1  -7   1   40.50   11.80
  -1  -7  -1   46.50   12.30
  -1  -7  -1   41.30   14.80
   1  -7   1   52.09   15.30
   1   7   2   30.90   14.10
  -1  -7  -2   46.40   12.80
   1  -7   2  124.19   19.60
   1  -7   2   42.50   12.20
   1   7   3   -3.90    6.70
   1   7   3   -3.40    8.60
   1  -7   3   -2.40    5.70
  -1  -7  -3   12.50    7.40
   1  -7   3  -14.40   10.50
   1   7   4  269.87   46.90
  -1  -7  -4  243.58   46.70
   1  -7   4  265.07   48.20
   1  -7   4  258.67   46.10
   1   7   5   46.70   11.40
   1  -7   5   30.40    9.60
  -1  -7  -5   31.00   10.60
   1  -7   5    3.70   13.70
   1   7   6    9.20    8.10
  -1  -7  -6    8.30   11.10
  -1  -7  -6   17.60    9.10
   1  -7   6    8.00   12.90
   1   7   7  161.98   30.80
  -1  -7  -7  154.88   31.40
   1  -7   7  150.48   33.70
   1   7   8    4.50    8.10
  -1  -7  -8   -5.20   10.50
   1  -7   8   -2.60   11.40
   1   7   9   58.29   15.50
  -1  -7  -9   61.39   17.40
   1  -7   9   39.40   18.50
   1   7  10   24.40   11.10
  -1  -7 -10   14.80   12.30
   1  -7  10   14.10   14.30
   1   7  11   65.29   17.00
   1   7  11  104.99   17.00
   1   7  11   76.69   14.80
  -1  -7 -11   44.00   17.00
   1  -7  11   39.10   19.70
   1   7  12   14.40    9.80
   1   7  12   10.80    8.00
   1   7  12    0.80    7.60
   1  -7  12   10.40   13.40
   1   7  13   10.40    7.80
   1   7  13    2.20    7.80
   1   7  13    9.70    9.20
  -1   7 -14    8.20    7.50
   1   7  14    0.50    8.40
   1   7  14   17.50    7.60
  -1   7 -15    7.10    7.30
   1   7  15   11.30    7.80
   1   7  15  -11.40    6.90
   1   7  16   36.60   10.10
  -1   7 -16   42.80   10.40
   1   7  17    1.10    6.30
  -1   7 -17   19.70    7.20
  -1   7 -18   11.60    6.00
   1   7  18    3.90    5.70
  -1   7 -19   -0.90    4.70
   1   7  19    0.80    5.00
   1   7  20   -0.30    3.90
  -1   7 -20    6.70    4.20
  -1   8  19   17.80    5.40
  -1   8  18   45.90    9.80
  -1   8  17    4.20    5.40
  -1   8  16   80.59   16.50
  -1   8  15  138.79   25.80
  -1   8  14   -2.20    6.50
  -1   8  14   10.00    9.20
  -1   8  14    2.90    6.50
  -1   8  13    9.90    9.10
  -1   8  13    8.60    7.30
  -1   8  13    2.60    7.00
  -1  -8  13    0.30   14.50
  -1   8  12    0.60    7.70
  -1   8  12   17.80    7.90
  -1   8  12    9.30    9.80
  -1  -8  12    2.10   13.30
  -1   8  11   16.80   11.60
  -1   8  11   38.20   10.30
  -1   8  11   48.20   10.30
  -1  -8  11   18.30   15.70
  -1   8  10   11.60    9.80
  -1   8  10   14.30    7.50
  -1   8  10    8.50    8.20
  -1  -8  10  -16.10   11.30
   1  -8 -10    9.10   13.40
  -1   8   9   29.60    9.50
  -1   8   9   47.50   12.60
  -1   8   9   24.00   10.10
  -1  -8   9   31.00   15.90
   1  -8  -9   28.20   15.20
  -1   8   8   41.10   12.80
  -1  -8   8   39.70   16.50
   1  -8  -8   48.10   16.90
   1  -8  -7   31.70   13.90
   1  -8  -7    9.60    9.20
  -1  -8   7   27.80   14.40
   1  -8  -6   32.90   11.90
  -1  -8   6   12.00   13.80
   1  -8  -5   34.70   11.50
  -1  -8   5   11.50   14.40
   1  -8  -4  -10.00    7.20
  -1  -8   4   13.50    8.20
  -1  -8   4   -1.80   12.20
   1  -8  -3   49.10   12.50
  -1  -8   3   35.70   16.10
  -1  -8   3   33.00   10.90
  -1  -8   2   40.80   11.20
  -1  -8   2   16.00   12.70
   1  -8  -2   24.80   10.50
   1  -8  -1   50.29   17.90
  -1  -8   1   55.59   15.00
   1  -8  -1   66.29   15.90
  -1  -8   1   73.49   18.80
  -1  -8   0   83.59   18.50
  -1  -8   0  111.89   20.60
   1  -8   0   82.39   18.20
   1  -8   0   53.39   19.60
  -1  -8  -1   14.50   12.80
   1  -8   1   14.50   12.20
  -1  -8  -1   15.40    8.60
   1  -8   1   21.00    8.90
   1  -8   2    4.20   12.50
  -1  -8  -2  -17.50    6.00
   1  -8   2   -3.90    6.80
   1  -8   3    3.40    7.30
  -1  -8  -3   14.10    8.30
   1  -8   3   -3.90   12.40
   1  -8   4  101.79   25.30
  -1  -8  -4   78.19   20.70
   1  -8   4  125.19   22.30
   1  -8   5   53.79   13.00
  -1  -8  -5   31.20   12.40
   1  -8   5   57.29   18.30
   1   8   6   33.70   14.50
   1  -8   6   95.49   21.40
  -1  -8  -6   65.09   15.60
  -1  -8  -6   71.09   19.20
   1   8   7   11.00    9.80
   1  -8   7   17.60   14.90
  -1  -8  -7   22.30   14.30
   1   8   8   15.30   10.30
   1  -8   8    1.10   13.80
  -1  -8  -8   22.70   13.40
   1   8   9   17.00   10.30
   1   8   9    9.00    8.10
   1   8   9    9.70    8.60
   1  -8   9    2.80   13.10
  -1  -8  -9    7.60   13.10
   1   8  10   49.60   14.20
   1   8  10   47.40   12.30
   1   8  10   58.79   12.40
   1  -8  10   30.30   17.40
  -1  -8 -10   34.00   16.50
   1   8  11   92.69   19.50
   1   8  11   78.49   15.70
   1   8  11   63.49   15.80
   1  -8  11   88.99   22.60
  -1  -8 -11   69.29   19.90
   1   8  12   -3.40    8.20
   1   8  12   17.70    7.80
   1   8  12    5.00    7.50
   1  -8  12   -4.00   12.10
   1   8  13    3.80    7.40
   1   8  13   -0.30    8.40
   1   8  13    1.20    6.90
   1   8  14    8.40    7.20
   1   8  14   -2.20    6.90
   1   8  14   -5.00    7.50
   1   8  15   17.80    7.50
   1   8  16    1.60    5.80
   1   8  17    6.90    5.20
   1   8  18   11.60    5.30
   1   8  19    4.40    4.30
  -1   9  17   -3.30    4.10
  -1   9  16    6.70    5.00
  -1   9  15    6.10    5.50
  -1   9  15    5.40    5.40
  -1   9  14   23.50    7.10
  -1   9  14   10.80    6.50
  -1   9  13   -1.70    5.80
  -1   9  13    5.60    6.40
  -1   9  12    7.00    6.80
  -1   9  12   18.60    7.70
  -1   9  11   68.19   16.30
  -1   9  11  112.09   18.60
  -1   9  10    1.40    6.90
  -1   9  10   -2.10    6.60
  -1  -9  10    5.70   12.80
   1  -9 -10   12.30   13.20
  -1   9   9  157.88   26.80
  -1   9   9  155.18   26.10
  -1  -9   9   62.29   28.60
   1  -9  -9  199.18   31.10
  -1   9   8   56.09   13.50
  -1   9   8   95.29   14.30
  -1  -9   8   29.80   17.90
   1  -9  -8   29.00   17.20
  -1   9   7   79.69   15.00
  -1  -9   7   28.50   18.40
   1  -9  -7   76.89   17.80
   1  -9  -7   63.69   19.70
  -1   9   6   -9.70    7.30
   1  -9  -6    9.20   13.60
   1  -9  -6   -9.00    7.70
  -1  -9   6   10.40   14.50
  -1   9   5   21.80    9.50
   1  -9  -5   18.80   10.60
  -1  -9   5   19.10   15.60
   1  -9  -5   27.40   14.00
  -1   9   4   58.49   13.50
  -1  -9   4   42.90   18.40
   1  -9  -4   70.79   15.90
   1  -9  -3   73.59   15.10
  -1  -9   3   21.00   17.00
  -1  -9   3   46.60   13.40
  -1  -9   2    3.90   13.40
  -1  -9   2   40.20   11.20
   1  -9  -2   24.50   10.20
   1  -9  -1   46.10   11.70
  -1  -9   1   26.60   10.70
  -1  -9   1   16.90   15.30
   1  -9   0   12.60   12.90
  -1  -9   0    7.30    8.50
   1  -9   0    9.60    8.90
  -1  -9   0   24.20   14.10
   1  -9   1   33.80   16.80
  -1  -9  -1   49.00   13.70
   1  -9   1   74.99   15.60
  -1  -9  -2    5.50    7.80
   1  -9   2    5.20    8.10
   1  -9   2    4.70   13.10
   1  -9   3    6.40   13.10
   1  -9   3    1.50    7.40
  -1  -9  -3   -2.30    7.60
   1   9   4   -2.20    8.30
  -1  -9  -4   -6.30    6.80
   1  -9   4    9.30   14.10
   1  -9   4   -5.60    7.30
  -1  -9  -4   -4.50   11.30
   1   9   5   16.20    8.80
  -1  -9  -5    8.10   13.00
  -1  -9  -5    5.90    8.60
   1  -9   5    7.60   14.40
   1   9   6    1.40    8.40
  -1  -9  -6   -1.30   12.40
   1  -9   6    1.40   12.40
  -1  -9  -6    7.10   11.00
   1   9   7   36.00   10.00
   1  -9   7   13.00   15.00
  -1  -9  -7   26.00   14.80
  -1   9  -8  130.39   26.50
   1   9   8  130.89   25.50
   1   9   8  155.48   26.10
   1  -9   8  110.79   30.40
  -1  -9  -8  137.59   29.70
   1   9   9   22.30    7.60
   1   9   9   16.60    8.50
   1   9   9    6.30   11.70
   1  -9   9   -4.60   12.20
  -1  -9  -9    9.60   12.50
   1   9  10   -1.90    8.10
   1   9  10   -3.60    6.70
   1   9  10   -4.00    7.20
   1  -9  10  -15.40   11.70
  -1  -9 -10    0.00   11.20
   1   9  11   12.50    7.30
   1   9  11   23.80    8.60
   1   9  11    0.00    9.60
   1   9  12   -4.20    7.10
   1   9  12    6.20    6.60
   1   9  13   15.10    6.90
   1   9  13   15.50    7.60
   1   9  14    3.80    5.80
   1   9  14   -4.10    5.40
   1   9  15    1.80    4.60
   1   9  15    0.80    5.20
   1   9  16   -2.60    4.50
   1   9  17   -0.10    4.10
  -1  10  16    0.40    3.40
  -1  10  15    4.80    4.20
  -1  10  15    5.00    4.00
  -1  10  14   -4.40    4.20
  -1  10  14    2.00    4.90
  -1  10  13    5.50    5.70
  -1  10  13   17.40    5.70
  -1  10  12   -8.10    5.10
  -1  10  12   -4.90    5.10
  -1  10  11    5.30    6.40
  -1  10  11    9.20    5.80
  -1  10  10   -2.90    5.50
  -1  10  10    0.20    6.60
  -1  10   9    8.40    7.50
   1  10  -8   43.10   10.40
  -1  10   8   13.70    8.90
  -1  10   7   44.10    9.60
  -1 -10   7    7.90   14.00
   1 -10  -7   21.00   14.40
  -1  10   6   19.50    8.80
   1 -10  -6   21.90   10.80
   1 -10  -6    9.00   12.90
  -1 -10   6   27.50   15.70
  -1  10   5   18.30    8.20
  -1 -10   5    9.20   14.30
   1 -10  -5    9.70   10.00
   1 -10  -5   22.90   14.70
  -1  10   4    4.30    7.60
   1 -10  -4    4.30    8.90
  -1 -10   4   -4.10   13.10
   1 -10  -4    5.20   12.50
  -1  10   3   80.39   15.80
   1 -10  -3  112.29   19.60
  -1 -10   3   31.40   19.80
   1 -10  -3   77.39   20.60
  -1  10   2   34.70   14.60
   1 -10  -2   34.60   12.30
  -1 -10   2   22.50   16.50
  -1 -10   2   47.90   12.50
  -1 -10   1    7.80    8.50
   1 -10  -1   10.40    8.80
   1 -10   0   17.60    9.80
  -1 -10   0   23.70   10.50
   1 -10   1   56.09   26.70
  -1 -10  -1  170.08   26.80
   1 -10   1  143.99   26.00
  -1 -10  -1  162.68   29.90
  -1 -10  -2   15.10    8.50
   1 -10   2   -8.90   12.00
  -1 -10  -2   -2.90   12.80
   1 -10   2    3.20    8.10
   1  10   3    6.90    7.60
  -1 -10  -3   16.70    8.70
   1 -10   3    3.30   14.30
  -1 -10  -3   11.10   14.40
   1  10   4   49.80   11.20
  -1 -10  -4   51.79   17.40
   1 -10   4   22.60   15.60
  -1 -10  -4   31.90   12.70
   1  10   5   -3.40    7.30
  -1 -10  -5  -19.30   11.70
   1 -10   5    3.30   13.20
  -1 -10  -5   -6.70    7.90
   1  10   6   75.89   11.90
   1 -10   6   18.50   15.90
  -1 -10  -6    9.40   13.40
   1  10   7   -5.00    7.20
  -1  10  -7   17.20    8.60
   1 -10   7    6.00   13.30
  -1 -10  -7    7.10   12.50
  -1  10  -8   34.00   10.20
   1  10   8   23.30    9.30
   1  10   9   35.70    9.90
   1  10  10   24.10    7.90
   1  10  10    9.20    6.60
   1  10  11   11.10    6.40
   1  10  11   -4.10    5.30
   1  10  12   33.90    7.10
   1  10  12    6.00    6.30
   1  10  13   -0.80    4.90
   1  10  13    1.80    4.80
   1  10  14   -0.10    4.70
   1  10  14    3.50    4.50
   1  10  15    1.10    3.80
   1  10  15    1.40    4.00
  -1  11  13   -2.40    3.70
  -1  11  13    0.90    3.70
  -1  11  12    9.50    4.60
  -1  11  12    3.00    4.50
  -1  11  11   -3.60    4.70
  -1  11  10    4.60    5.50
  -1  11   9   17.60    6.80
  -1  11   8    0.90    5.90
   1  11  -8  -12.20    5.90
  -1  11   7    7.80    6.40
   1  11  -7    3.70    7.30
   1  11  -6   10.00    7.70
  -1  11   6    8.20    6.50
  -1  11   5    1.00    6.40
  -1  11   4    4.80    6.80
  -1  11   4   16.90    8.00
  -1  11   3   25.00    8.30
   1 -11  -2    1.20    7.40
   1 -11  -1    3.00    8.30
   1 -11   0   14.20    8.80
  -1 -11  -1    5.40    7.80
  -1 -11  -2    1.40    8.30
   1  11   3    4.70    6.40
   1  11   4   -2.40    6.30
  -1  11  -4   10.90    8.00
   1  11   5   12.50    6.90
  -1  11  -5    4.00    8.20
   1  11   6   53.39   10.90
  -1  11  -6   34.60   11.30
   1  11   7   10.50    6.70
  -1  11  -7    6.90    7.60
  -1  11  -8   12.50    7.20
   1  11   8    0.90    5.90
   1  11   9   57.29   12.10
   1  11  10    6.90    5.60
   1  11  11    2.30    4.90
   1  11  12    4.70    4.20
   1  11  12    8.20    4.40
   1  11  13    1.70    3.70
   1  11  13    4.50    3.90
  -1  12  10    7.50    3.70
  -1  12   9    4.80    4.00
  -1  12   8   20.50    5.30
   1  12  -8    8.30    6.10
  -1  12   7   18.00    5.40
   1  12  -7    8.30    6.00
   1  12  -6   10.70    6.50
  -1  12   6   10.90    5.40
  -1  12   5   19.60    6.70
   1  12  -5   34.90    8.50
  -1  12   4    5.20    6.10
  -1  12   4    6.90    5.60
   1  12  -4    2.10    6.30
   1  12  -3    1.10    6.90
  -1  12   3    7.30    6.30
   1  12  -2    8.80    7.60
  -1  12   2   19.90    7.10
  -1  12   1   -5.00    6.30
   1  12  -1   -6.60    6.50
   1  12   0    3.60    7.10
  -1  12   0   16.70    7.70
   1  12   1   -0.30    6.30
  -1  12  -1   -5.10    6.90
  -1  12  -2    1.10    6.80
   1  12   2    4.60    6.50
  -1  12  -3   11.40    7.30
   1  12   3   12.80    6.50
   1  12   4   -4.00    5.00
   1  12   4   17.10    6.60
  -1  12  -4    5.20    6.50
  -1  12  -5    5.10    5.90
   1  12   5   -0.40    4.90
  -1  12  -6    6.20    5.90
   1  12   6    0.30    4.50
   1  12   7    9.40    5.00
  -1  12  -7   10.80    6.10
   1  12   8    2.60    4.40
  -1  12  -8    4.70    5.40
   1  12   9    9.10    4.60
   1  12  10   35.80    7.50
   1  13  -5   -2.90    3.90
   1  13  -4   32.60    7.60
  -1  13   3   -1.10    4.20
   1  13  -3    3.60    4.60
  -1  13   2    6.00    4.70
   1  13  -2    0.40    4.70
  -1  13   1   -2.20    4.60
   1  13  -1   -5.20    4.50
  -1  13   0   -1.40    4.90
   1  13   0    7.50    4.80
  -1  13  -1   -0.20    4.50
   1  13   1    5.30    4.70
   1  13   2    4.60    4.50
  -1  13  -2    2.90    4.90
  -1  13  -3   24.30    6.00
   1  13   3    8.80    5.70
  -1  13  -4   -0.90    4.20
  -1  13  -5   19.20    5.50
   2   0 -24   12.50    5.10
   2   0 -23   -0.30    4.80
   2   0 -22    8.70    6.10
   2   0 -21   -0.80    6.00
  -2   0  20   35.60   12.00
   2   0 -20   54.19   11.70
  -2   0  19    1.00    7.40
   2   0 -19   -2.90    6.70
   2   0 -19    2.90   12.70
   2   0 -19   -5.80    8.20
   2   0 -18   -6.40    8.50
   2   0 -18    4.60    7.60
  -2   0  18    3.80    7.50
   2   0 -18   15.70   12.40
   2   0 -17    5.50    8.90
   2   0 -17   -5.20   11.30
   2   0 -17   -8.50   12.20
   2   0 -16    9.40   13.10
   2   0 -16    3.60   11.90
   2   0 -15   12.80   12.70
   2   0 -15   -2.10   11.30
   2   0 -14   14.80   12.10
   2   0 -14   31.30   13.60
   2   0 -13    4.40   10.60
  -2   0  13    1.50    8.30
   2   0 -13    5.40   10.60
  -2   0  12  154.98   34.20
   2   0 -12  194.58   34.40
   2   0 -12  194.88   35.60
   2   0 -11    4.60    9.40
   2   0 -11    0.50    8.80
  -2   0  11    0.70    6.80
  -2   0  10   89.89   18.40
   2   0 -10  116.19   19.60
   2   0 -10   56.49   18.60
   2   0  -9  -11.60    7.90
  -2   0   9   -1.00    6.00
   2   0  -9   -6.90    7.80
   2   0  -8  643.54  113.99
  -2   0   8  699.83  114.79
   2   0  -8  667.33  114.89
  -2   0   7   -4.70    5.50
   2   0  -7   -3.00    4.50
   2   0  -7  -13.30    7.00
   2   0  -6 1706.73  293.87
  -2   0   6 1747.73  293.67
   2   0  -5    4.10    8.50
  -2   0   5   -1.50    4.70
  -2   0   4  697.73  119.09
  -2   0   3    4.60    3.40
  -2   0   2  810.92  138.39
  -2   0   1    1.20    1.30
  -2   0   0   13.90    3.10
   2   0   1    1.80    1.50
  -2   0  -1    1.50    1.90
  -2   0  -2   65.99   12.70
   2   0   2   73.29   12.80
  -2   0  -3    2.50    3.60
   2   0   3   -2.20    3.80
   2   0   4 3442.36  598.04
  -2   0  -4 3602.64  597.84
  -2   0  -5   -8.30    6.60
  -2   0  -5    5.20    4.50
   2   0   5    1.60    5.20
  -2   0  -6 3211.98  561.24
   2   0   6 3385.46  561.14
  -2   0  -6 3319.37  560.84
  -2   0  -7    0.70    7.40
   2   0   7    2.20    6.00
  -2   0  -7    1.50    5.10
   2   0   8  179.38   29.50
  -2   0  -8  140.19   28.50
  -2   0  -8  166.68   30.50
   2   0   9   -4.30    6.30
  -2   0  -9   -0.60    8.20
  -2   0  -9   -3.00    8.60
  -2   0 -10  272.97   50.89
   2   0  10  292.27   50.69
  -2   0 -10  283.97   50.19
   2   0  11  -17.50    5.60
  -2   0 -11    4.60   10.40
  -2   0 -11   -3.10    8.50
   2   0  12   -6.80    7.50
  -2   0 -12   -1.90    9.00
  -2   0 -12    2.90   10.70
  -2   0 -13   -7.40    9.60
  -2   0 -13    8.90   10.90
  -2   0 -14    3.00   11.30
  -2   0 -14   -1.90   11.40
  -2   0 -15   11.80   11.10
  -2   0 -15    2.20   12.40
  -2   0 -16  162.38   34.80
  -2   0 -17    8.50    7.90
  -2   0 -17   28.60   13.30
   2   0  17    1.90    7.00
  -2   0 -17   11.90    9.50
  -2   0 -18   -2.70    7.20
  -2   0 -18   -2.40   10.90
   2   0  18   10.80    7.60
  -2   0 -18    6.30    9.60
  -2   0 -19    0.60    6.60
   2   0  19    6.90    7.20
  -2   0 -19   -6.60    8.30
  -2   0 -19   -7.40   10.60
  -2   0 -20  205.68   36.30
   2   0  20  168.48   37.10
  -2   0 -20  224.48   36.70
  -2   0 -21    5.50    6.40
  -2   0 -21    2.40    7.60
  -2   0 -22    3.40    5.80
  -2   0 -23    3.50    5.30
  -2   0 -24   91.09   16.80
   2   1 -24   28.40    6.10
   2  -1 -24   12.40    5.60
   2   1 -23    5.90    5.10
   2  -1 -23   -1.30    4.50
   2   1 -22   -1.70    5.90
   2  -1 -22   -6.10    5.10
   2   1 -21   21.70    8.20
   2  -1 -21   15.40    7.50
  -2   1  20   12.00    7.50
   2   1 -20    7.50    7.10
  -2  -1  20    8.30    7.90
   2  -1 -20   18.90    8.90
   2  -1 -20   20.50    8.40
   2   1 -19    3.50    7.90
   2   1 -19    3.00    6.90
  -2   1  19    8.40    7.50
   2   1 -19   15.70   13.30
   2  -1 -19    1.40    7.10
   2  -1 -19   15.60    9.30
   2  -1 -19    6.70   13.20
  -2   1  18  141.39   22.10
   2   1 -18  128.59   20.70
   2   1 -18   40.50   21.80
   2   1 -18   95.19   19.80
   2  -1 -18   68.69   23.00
   2  -1 -18  109.39   20.30
   2   1 -17    9.10   15.00
   2   1 -17   -1.20    9.00
  -2   1  17   16.60    8.50
   2   1 -17    9.90    7.10
   2   1 -17   -1.00   11.70
   2  -1 -17   16.80   13.80
   2  -1 -17   11.60    9.30
   2  -1 -17    7.90   13.10
  -2   1  16   11.40    8.60
   2   1 -16  -26.30   11.60
   2   1 -16    5.50   11.90
   2  -1 -16   39.00   15.10
   2  -1 -16   20.90   13.70
   2   1 -15    4.90   10.80
   2   1 -15    6.30   10.80
   2  -1 -15   -0.80   11.50
   2  -1 -15    4.70   12.00
   2   1 -14   11.90   10.40
   2   1 -14   16.60   11.90
   2  -1 -14  -22.70    9.60
   2  -1 -14   -7.20    9.60
   2   1 -13  198.98   29.50
   2   1 -13  131.29   27.90
  -2   1  13   97.79   27.00
   2  -1 -13  116.19   28.00
  -2  -1  13  111.09   27.00
   2  -1 -13  166.18   28.70
   2   1 -12    6.10   10.10
  -2   1  12    7.10    8.40
   2   1 -12    0.40    9.80
   2  -1 -12   16.60   10.20
  -2  -1  12    5.40    7.80
   2  -1 -12    6.80   11.40
   2   1 -11  522.75   97.49
   2   1 -11  611.64   98.79
  -2   1  11  538.05   98.09
  -2  -1  11  562.44   97.99
   2  -1 -11  568.64   97.79
   2  -1 -11  592.74   98.79
  -2   1  10   -2.80    6.50
   2   1 -10    0.50    9.30
   2   1 -10   15.40    9.20
   2  -1 -10    6.80    8.90
  -2  -1  10   -3.20    5.60
   2  -1 -10  -15.00    8.60
  -2   1   9   62.89   15.70
   2   1  -9  104.49   17.70
   2   1  -9   64.29   16.90
   2  -1  -9   72.69   15.50
  -2  -1   9   72.29   15.90
   2  -1  -9   56.79   16.70
   2  -1  -9   86.89   17.70
  -2   1   8  370.76   64.89
   2   1  -8  348.27   65.29
   2  -1  -8  372.76   65.29
  -2  -1   8  395.46   64.89
   2   1  -7   27.60   10.40
  -2   1   7   39.10    9.80
   2  -1  -7   37.00   10.90
  -2  -1   7   28.50    9.40
   2   1  -6   66.79   14.10
  -2   1   6  109.69   16.90
   2   1  -6   92.29   17.20
  -2  -1   6   99.39   16.40
   2  -1  -6   98.49   17.40
   2   1  -5  102.89   18.40
   2   1  -5  112.49   21.40
  -2   1   5  107.59   20.30
  -2  -1   5  107.09   20.00
   2  -1  -5  124.19   20.70
  -2   1   4  551.24   94.69
  -2  -1   4  555.24   94.59
  -2   1   3  313.37   53.99
  -2   1   2  365.26   64.09
  -2  -1   2  379.06   63.59
  -2   1   1   15.40    4.50
  -2  -1   1   19.40    4.00
  -2   1   0 4142.59  716.83
   2   1   0 4373.76  716.73
  -2  -1   0 4165.08  716.83
   2   1   1    3.40    2.70
  -2  -1  -1   -2.40    3.20
   2   1   2    8.10    4.10
  -2   1  -2    8.60    3.40
  -2  -1  -2   10.00    4.90
   2   1   3  544.05   91.59
  -2   1  -3  539.65   91.29
  -2  -1  -3  521.75   91.69
  -2   1  -4  236.98   42.10
   2   1   4  231.88   42.70
  -2  -1  -4  264.87   43.10
   2  -1   4  252.67   42.80
  -2   1  -5  687.63  122.59
   2   1   5  704.33  123.19
  -2  -1  -5  737.83  123.19
  -2  -1  -5  766.22  123.39
   2  -1   5  716.13  123.19
  -2   1  -6  919.01  162.98
   2   1   6 1032.70  163.08
  -2   1  -6  897.91  162.28
  -2  -1  -6  991.10  163.18
   2  -1   6  968.00  162.98
  -2  -1  -6  946.71  162.98
  -2   1  -7   14.30    5.10
  -2   1  -7   11.80    8.30
   2   1   7   14.90    7.40
   2  -1   7   13.80    7.00
  -2  -1  -7   16.20    7.50
  -2  -1  -7   13.70    8.50
  -2   1  -8    8.30    7.80
   2   1   8    3.80    6.80
  -2  -1  -8   -1.40    5.80
  -2  -1  -8    8.70    8.50
  -2  -1  -8    6.30    9.80
   2  -1   8   -6.30    5.80
   2   1   9  129.19   24.00
  -2   1  -9  107.19   23.80
  -2   1  -9  109.29   24.60
  -2  -1  -9  129.29   23.80
  -2  -1  -9  126.49   24.40
  -2  -1  -9  117.09   24.60
   2  -1   9  131.09   23.80
   2   1  10  600.14  108.09
  -2   1 -10  698.43  108.69
  -2   1 -10  628.94  107.79
  -2  -1 -10  644.14  107.99
   2  -1  10  553.04  107.89
  -2  -1 -10  616.34  108.49
  -2   1 -11   22.30    9.80
  -2   1 -11   -4.60    9.50
   2   1  11    6.30    7.40
  -2  -1 -11   23.00   10.80
  -2  -1 -11   14.10   11.10
   2  -1  11   15.00    7.80
   2   1  12   83.69   24.20
  -2   1 -12  104.99   25.70
  -2   1 -12  148.89   24.80
   2  -1  12  114.39   25.40
  -2  -1 -12  133.59   24.70
  -2  -1 -12  139.79   27.70
  -2   1 -13   27.40   14.00
  -2   1 -13   60.69   14.70
  -2  -1 -13   58.19   16.40
  -2  -1 -13   27.40   13.20
  -2   1 -14   30.00   14.00
   2   1  14   47.50   11.60
  -2   1 -14   66.39   17.50
  -2  -1 -14   46.30   16.60
  -2  -1 -14   21.10   14.70
  -2   1 -15    8.80   12.00
   2   1  15   -0.20    6.20
  -2   1 -15   25.90   12.60
  -2  -1 -15   -2.00   11.20
  -2   1 -16   -4.10   11.60
   2   1  16   -7.90    6.40
  -2  -1 -16   12.50   13.40
  -2   1 -17   43.30   12.30
  -2   1 -17   20.40   10.50
   2   1  17   34.70   11.60
  -2   1 -17   58.79   16.90
  -2  -1 -17   59.09   16.70
  -2  -1 -17   60.79   13.40
  -2  -1 -17   57.99   12.00
   2   1  18  128.49   23.70
  -2   1 -18  142.49   23.90
  -2   1 -18  146.49   23.50
  -2   1 -18   64.69   25.00
  -2  -1 -18  116.79   23.50
  -2  -1 -18   66.79   24.90
  -2  -1 -18  142.99   24.10
  -2   1 -19   30.00    8.90
  -2   1 -19   16.40    9.00
  -2   1 -19   10.80   12.20
   2   1  19   -1.70    6.50
  -2  -1 -19   15.80    7.80
  -2  -1 -19    3.10   12.00
   2  -1  19   17.20    8.70
  -2  -1 -19    9.30    9.70
  -2   1 -20   20.80    8.40
  -2   1 -20    6.00    7.40
   2   1  20    3.90    7.30
  -2  -1 -20   -0.70    6.20
  -2  -1 -20    0.80    8.90
  -2   1 -21    9.20    6.80
  -2  -1 -21   10.70    6.90
  -2  -1 -21   18.30    8.30
  -2   1 -22    1.90    6.40
  -2  -1 -22    1.40    5.40
  -2   1 -23   13.20    5.40
  -2  -1 -23    4.90    5.40
  -2   1 -24   11.80    4.60
   2   2 -24    0.60    3.60
   2   2 -23   23.70    7.30
   2  -2 -23   26.90    6.80
   2   2 -22    1.80    5.70
   2  -2 -22   -1.20    5.00
   2   2 -21    0.20    6.50
   2  -2 -21    2.70    6.00
  -2   2  20    0.90    6.20
   2   2 -20    7.50    7.50
   2  -2 -20    6.10    8.40
   2  -2 -20    8.10    7.30
   2   2 -19   64.09   12.10
  -2   2  19   44.40   12.20
   2  -2 -19   49.70   11.90
   2  -2 -19   22.00   16.40
   2  -2 -19   27.80   11.90
   2   2 -18   42.60   10.80
  -2   2  18   45.20   11.70
   2  -2 -18    5.30   14.00
   2  -2 -18   45.90   11.60
  -2   2  17   98.89   17.90
   2   2 -17   50.39   14.30
   2   2 -17   80.19   22.50
   2  -2 -17   41.10   18.50
   2  -2 -17   99.49   16.70
   2   2 -16   -7.30   11.40
  -2   2  16   16.50    8.50
   2   2 -16    7.30   12.20
   2  -2 -16   14.40   14.50
   2  -2 -16   14.20   14.80
  -2   2  15   33.20   10.90
   2   2 -15   15.90   12.50
   2   2 -15    8.70   12.40
   2  -2 -15   45.50   15.40
   2  -2 -15   24.90   14.40
   2   2 -14  118.79   28.20
  -2   2  14  148.19   26.20
   2   2 -14  136.69   30.00
   2  -2 -14  102.59   29.10
   2  -2 -14  154.78   29.10
   2   2 -13   87.59   24.30
   2   2 -13  105.09   23.90
  -2   2  13  120.49   22.20
   2  -2 -13  110.29   24.90
   2  -2 -13  117.39   25.10
   2   2 -12   29.10   12.60
  -2   2  12   14.80   10.40
  -2   2  12   39.10    9.70
   2   2 -12   27.90   12.10
  -2  -2  12   30.90   10.80
   2  -2 -12   43.30   13.70
   2  -2 -12   24.00   12.40
   2   2 -11  148.19   25.20
   2   2 -11  107.09   23.40
  -2   2  11   98.09   23.90
   2  -2 -11  118.69   24.20
  -2  -2  11  128.59   24.10
   2  -2 -11  117.19   24.90
   2   2 -10  288.97   47.20
  -2   2  10  255.87   47.10
   2   2 -10  221.98   46.00
   2  -2 -10  228.58   46.40
   2  -2 -10  296.57   46.80
  -2  -2  10  264.77   46.70
   2  -2 -10  266.77   47.30
  -2   2   9   14.00    9.10
   2   2  -9   28.30   11.90
   2   2  -9   38.50   12.00
   2  -2  -9   29.10   12.10
  -2  -2   9   42.60   10.20
   2  -2  -9   33.90   11.60
   2   2  -8  183.78   29.50
  -2   2   8  139.79   29.00
   2  -2  -8  133.59   29.10
  -2  -2   8  173.88   29.00
   2  -2  -8  141.59   29.60
   2   2  -7  286.47   55.39
  -2   2   7  349.77   55.49
   2  -2  -7  312.67   55.39
  -2  -2   7  315.07   55.09
  -2   2   6  124.09   21.20
   2   2  -6  107.49   21.40
   2  -2  -6  114.79   21.60
  -2  -2   6   87.19   20.40
  -2   2   5  561.64   92.09
   2   2  -5  507.25   91.79
   2  -2  -5  541.55   91.99
  -2   2   4   10.10    6.50
  -2   2   3  216.98   36.70
  -2  -2   3  204.18   35.40
  -2   2   2 2987.30  507.05
  -2   2   1  179.88   33.30
   2   2  -1  197.48   33.30
   2   2   0  629.64  108.69
  -2   2   0  645.84  108.89
  -2   2  -1  519.95   91.29
   2   2   1  546.85   91.29
   2   2   2    1.50    5.00
   2   2   3  140.49   25.60
   2   2   4  920.61  157.18
   2   2   5   29.40   11.00
  -2  -2  -5   71.29   12.70
   2   2   6   88.69   17.30
  -2   2  -6   76.19   17.00
  -2  -2  -6   91.79   18.10
  -2  -2  -6   90.79   18.40
   2  -2   6   72.79   16.90
  -2   2  -7  729.23  139.29
   2   2   7  840.22  139.59
  -2  -2  -7  824.32  139.69
  -2  -2  -7  844.22  139.89
   2  -2   7  857.01  139.59
  -2   2  -8  351.26   65.69
   2   2   8  359.76   65.69
  -2  -2  -8  421.66   66.09
   2  -2   8  353.06   65.59
  -2  -2  -8  396.76   66.09
  -2   2  -9   12.30    8.80
   2   2   9   22.40    7.70
  -2   2  -9   19.90   10.20
   2   2   9   23.60    9.20
  -2  -2  -9   11.80    9.00
  -2  -2  -9   17.60   10.90
  -2  -2  -9   21.70   10.80
   2  -2   9   24.30    8.90
  -2   2 -10   34.60   13.20
   2   2  10   41.00   12.80
  -2   2 -10   59.29   13.70
   2   2  10   43.00   11.60
  -2  -2 -10   44.00   13.20
   2  -2  10   54.39   12.80
  -2  -2 -10   66.29   14.70
  -2  -2 -10   44.70   14.30
  -2   2 -11  361.66   64.59
   2   2  11  365.96   64.29
  -2   2 -11  361.06   65.39
   2   2  11  341.47   65.29
  -2  -2 -11  381.16   65.29
  -2  -2 -11  423.26   66.19
   2  -2  11  343.07   65.19
  -2   2 -12   38.20   13.10
   2   2  12   56.79   11.50
  -2   2 -12   41.30   14.80
   2   2  12   29.50   11.60
   2  -2  12   63.99   13.60
  -2  -2 -12   26.80   12.40
  -2  -2 -12    9.10   13.80
   2   2  13   36.00    9.50
  -2   2 -13   29.00   11.90
  -2   2 -13   21.20   12.80
  -2  -2 -13   24.30   12.50
  -2   2 -14   58.79   19.60
  -2   2 -14   56.09   17.00
   2   2  14   66.49   15.40
  -2  -2 -14   95.09   20.40
  -2   2 -15    4.70   10.80
   2   2  15   18.00    8.00
  -2   2 -15    2.10   11.80
  -2  -2 -15    7.50   12.40
  -2   2 -16   -2.00   11.30
   2   2  16   -2.20    6.50
  -2  -2 -16    3.40   12.90
   2   2  17   25.20    9.30
  -2   2 -17   20.10    8.60
  -2   2 -17   23.40   13.00
  -2  -2 -17   22.60   10.60
  -2  -2 -17   22.20   14.00
  -2  -2 -17   18.10    9.10
  -2   2 -18  112.79   17.60
   2   2  18   80.09   17.90
  -2  -2 -18   86.09   22.00
  -2  -2 -18   74.59   17.30
  -2  -2 -18   59.59   16.30
   2   2  19   -6.40    5.70
  -2   2 -19   10.30    7.70
  -2  -2 -19   -2.10    8.70
  -2  -2 -19   -6.30    6.60
  -2  -2 -19   -5.30   12.10
  -2   2 -20   10.30    7.90
  -2  -2 -20   15.30    7.10
  -2  -2 -20    6.20    9.10
  -2   2 -21   75.79   12.80
  -2  -2 -21   47.80   11.40
  -2  -2 -21   33.50   12.90
  -2   2 -22   -2.30    6.00
  -2   2 -23   18.90    6.30
   2   3 -23    0.10    4.30
   2   3 -22   -9.40    5.30
   2  -3 -22    2.20    4.60
   2   3 -21    7.70    6.80
   2  -3 -21    4.10    5.80
   2   3 -20    4.50    7.50
   2  -3 -20   21.40    7.60
   2   3 -19    5.40    7.00
  -2   3  19    2.50    6.50
   2  -3 -19    8.50   12.00
   2  -3 -19  -14.40    8.40
   2   3 -18   24.20    8.30
  -2   3  18   15.60    8.30
   2  -3 -18   19.60   10.50
   2  -3 -18   -1.30   13.80
   2   3 -17    4.80    7.10
  -2   3  17    7.90    8.60
   2  -3 -17   -2.30    9.20
   2  -3 -17   16.00   13.40
   2   3 -16   34.40    9.00
  -2   3  16   18.80    9.50
   2  -3 -16   11.40   10.50
   2  -3 -16   21.10   13.50
  -2   3  15  102.99   19.10
   2   3 -15   45.10   20.60
   2  -3 -15   92.89   21.10
  -2   3  14   97.09   21.10
   2   3 -14  110.29   24.70
   2  -3 -14  107.79   23.80
   2  -3 -14   88.79   24.50
  -2   3  13   56.19   13.70
   2   3 -13   31.30   15.70
   2  -3 -13   64.19   16.60
   2  -3 -13   53.79   17.50
   2   3 -12   28.60   12.40
  -2   3  12   16.10    8.40
  -2  -3  12   17.80    9.50
   2  -3 -12   -7.50    9.90
   2  -3 -12   19.50   11.00
  -2   3  11   18.30   13.20
  -2   3  11   64.59   13.60
   2   3 -11   53.39   15.40
   2  -3 -11   66.79   15.70
   2  -3 -11   41.10   14.80
   2  -3 -11   64.29   16.50
  -2  -3  11   82.79   15.80
  -2   3  10    3.90    6.60
  -2   3  10   -5.50    7.40
   2   3 -10   -4.10    8.70
   2  -3 -10   -6.00    9.50
  -2  -3  10    6.60    7.60
   2  -3 -10   -1.00    8.80
   2  -3 -10   -6.80    8.60
  -2   3   9    1.90    6.60
  -2   3   9    5.10    6.60
   2   3  -9   -7.90    7.40
   2  -3  -9    0.20    9.70
  -2  -3   9    5.40    8.80
   2  -3  -9  -21.20    9.40
  -2  -3   9    7.80    6.70
   2   3  -8   38.80   12.10
  -2   3   8   53.29   12.30
  -2   3   8   48.00   11.30
   2  -3  -8   53.29   13.80
  -2  -3   8   23.90   11.90
  -2  -3   8   63.39   12.50
   2  -3  -8   51.69   14.20
   2   3  -7   33.40   10.80
  -2   3   7   26.60   10.00
   2  -3  -7   31.20   10.50
   2   3  -6    5.30    7.60
  -2   3   6   14.80    7.60
   2  -3  -6   11.70    8.10
   2   3  -5   10.50    7.20
  -2   3   5   -1.80    6.50
   2  -3  -5    5.10    7.10
  -2   3   4  357.86   62.49
  -2   3   3  552.64   95.19
  -2   3   2 1315.57  224.18
   2   3  -1  412.36   73.69
  -2   3   1  443.56   73.89
  -2   3   0  546.25   92.89
   2   3   0  533.05   92.69
  -2   3  -1  388.76   70.29
   2   3   1  422.76   70.19
   2   3   2  216.48   38.50
   2   3   3 1834.32  312.07
   2   3   4  105.29   20.80
   2   3   5    4.70    6.40
   2   3   6   13.30    7.60
  -2   3  -6   11.30    8.50
  -2   3  -7   76.09   15.70
   2   3   7   82.29   16.40
  -2  -3  -7   53.79   16.20
   2   3   8  386.66   64.19
   2   3   8  386.26   62.89
  -2   3  -8  363.56   63.39
  -2  -3  -8  452.05   64.59
  -2  -3  -8  345.27   63.09
   2  -3   8  359.86   63.69
  -2  -3  -8  354.06   63.09
   2  -3   8  306.87   62.99
   2   3   9  307.97   53.09
   2   3   9  311.47   51.89
  -2   3  -9  301.57   52.69
  -2  -3  -9  276.07   52.39
   2  -3   9  295.17   52.79
  -2  -3  -9  276.67   51.89
  -2  -3  -9  308.17   53.89
   2   3  10    6.70    6.20
   2   3  10   16.10    8.70
  -2   3 -10   -2.80    7.80
  -2  -3 -10   18.00    9.50
  -2  -3 -10   12.80    9.90
   2  -3  10    4.70    7.80
  -2   3 -11   58.59   16.70
   2   3  11   77.49   17.40
   2   3  11   67.39   14.50
  -2  -3 -11   41.60   16.10
  -2  -3 -11   79.39   17.00
   2  -3  11   57.29   16.40
   2   3  12    4.90    6.60
  -2  -3 -12    8.30    9.70
   2   3  13   16.10    8.10
  -2  -3 -13   24.40   13.00
   2   3  14   25.50    8.80
  -2  -3 -14    7.40   11.50
   2   3  15   15.30    8.70
  -2  -3 -15   15.00   13.90
   2   3  16   91.39   15.50
  -2   3 -16   45.10   12.00
  -2  -3 -16   40.90   16.50
  -2  -3 -16   44.50   14.00
  -2   3 -17  111.49   18.70
   2   3  17   84.89   19.70
  -2  -3 -17   76.89   22.30
  -2  -3 -17   79.39   19.00
  -2   3 -18    7.20    8.30
   2   3  18   44.30   10.80
  -2  -3 -18   47.80   15.40
  -2  -3 -18   36.00   10.80
   2   3  19    1.50    6.70
  -2   3 -19   -0.70    7.40
  -2  -3 -19    6.90    9.10
  -2   3 -20   11.40    7.70
  -2  -3 -20    3.90    8.20
  -2   3 -21   -1.00    6.30
  -2  -3 -21    4.20    7.30
  -2   3 -22   -1.90    5.10
  -2   3 -23   -0.30    4.20
   2   4 -23    6.00    4.20
   2   4 -22    5.80    5.10
   2   4 -21   14.10    7.00
   2   4 -20   48.00   12.00
  -2   4  19   -5.80    6.60
   2   4 -19    7.00    7.00
   2   4 -18   32.10    9.40
  -2   4  18   13.80    8.40
   2  -4 -18    9.70   12.30
   2  -4 -18   29.80    9.90
   2   4 -17   -8.10    6.70
  -2   4  17   -9.70    6.40
   2  -4 -17   -4.50    8.20
   2  -4 -17    9.00   13.40
  -2   4  16   24.20    8.90
   2   4 -16   19.10    9.10
  -2   4  16   13.60    9.30
   2  -4 -16   35.40    9.10
   2  -4 -16   31.70   14.90
   2  -4 -16   35.00   10.60
  -2   4  15   46.60   13.80
   2  -4 -15   64.09   18.10
  -2   4  14   65.79   15.00
   2  -4 -14   55.49   18.80
  -2   4  13   81.29   19.80
   2  -4 -13  122.99   24.40
  -2   4  12   95.69   21.00
   2  -4 -12  104.99   23.40
  -2   4  11    0.60    6.10
   2  -4 -11   15.50   11.40
  -2  -4  11   16.90    9.80
   2  -4 -11  -21.90    8.90
  -2   4  10   -8.10    5.40
  -2   4  10    7.70    8.60
   2  -4 -10    1.80    9.20
  -2  -4  10   14.60    8.70
  -2  -4  10    7.70    9.20
  -2   4   9   32.30   10.60
  -2   4   9   55.29   13.40
  -2  -4   9   29.60   13.10
  -2  -4   9   40.50   12.30
   2  -4  -9   53.79   13.50
  -2   4   8   86.49   21.30
  -2   4   8   96.19   19.60
   2  -4  -8  106.89   21.40
  -2  -4   8  106.59   21.30
   2  -4  -8   93.79   20.20
   2  -4  -8  117.79   21.90
  -2   4   7   59.59   13.60
  -2   4   7   58.99   15.10
  -2  -4   7   47.60   15.10
   2  -4  -7   69.69   14.60
  -2   4   6  128.59   25.40
  -2  -4   6  131.09   25.50
  -2   4   5  793.62  144.09
  -2  -4   5  873.01  144.19
  -2   4   4  422.56   65.69
  -2  -4   4  312.47   67.79
  -2   4   3 1170.28  200.08
  -2   4   2   23.60    8.90
   2   4  -1   45.20   12.30
  -2   4   1   60.89   13.10
  -2   4   0    8.60    7.10
   2   4   0    6.30    7.80
  -2   4  -1  248.88   44.00
   2   4   1  243.28   44.10
   2   4   2   -0.70    6.30
   2   4   3  756.32  129.99
   2   4   4    2.60    7.50
   2  -4   4    2.50    8.30
   2   4   5  956.30  153.78
   2  -4   5  853.01  153.38
   2   4   6   11.80    6.50
   2   4   6    3.40    7.20
   2  -4   6    8.10    9.90
  -2  -4  -6    0.60    8.20
   2   4   7    7.00    6.00
   2   4   7   -2.30    7.50
  -2  -4  -7    6.70    9.50
  -2  -4  -7   10.20    9.90
   2  -4   7   13.70    9.30
  -2  -4  -7   14.10    9.10
   2   4   8    1.60    7.50
   2   4   8   -0.60    6.10
  -2  -4  -8   10.40    9.70
   2  -4   8   14.40    9.50
  -2  -4  -8   10.20    9.40
  -2  -4  -8    1.60    8.40
   2   4   9  536.85   92.89
   2   4   9  523.95   94.19
  -2  -4  -9  557.04   93.29
  -2  -4  -9  546.75   93.29
   2  -4   9  551.84   94.19
   2  -4   9  499.05   93.59
  -2  -4  -9  562.24   94.69
   2   4  10   16.40    7.80
   2   4  10   17.80   10.10
  -2  -4 -10   17.50    9.80
  -2  -4 -10   29.00   11.40
   2  -4  10    7.40    8.40
  -2  -4 -10   -6.50    8.40
   2   4  11  208.88   38.20
  -2  -4 -11  210.68   39.50
   2   4  12   -3.10    6.70
  -2  -4 -12   21.00   11.30
   2   4  13   41.00   12.00
  -2  -4 -13   50.99   15.30
   2   4  14  126.99   25.80
  -2  -4 -14  141.79   29.90
  -2   4 -15  141.99   31.40
   2   4  15  161.88   30.20
  -2  -4 -15  163.18   32.90
   2   4  16    2.10    7.20
  -2   4 -16    5.60    7.30
   2   4  16    7.20    7.90
  -2  -4 -16   -0.80   12.70
  -2  -4 -16   -5.10    8.90
   2   4  17   18.10    8.60
  -2   4 -17    6.00    7.50
  -2  -4 -17    0.60   11.50
  -2  -4 -17   -3.90    9.00
  -2   4 -18    7.50    7.90
   2   4  18    7.00    7.40
  -2  -4 -18    1.80   11.40
  -2  -4 -18   -2.80    9.00
  -2   4 -19   11.20    7.70
  -2  -4 -19    0.70    8.30
  -2   4 -20   34.70    8.60
  -2  -4 -20    5.30    8.60
  -2   4 -21    1.20    5.60
  -2   4 -22    1.90    4.60
  -2   4 -23    1.60    3.90
   2   5 -22   -2.50    3.80
   2   5 -21    0.30    4.70
   2   5 -20    2.30    6.00
  -2   5  19    7.30    8.00
   2   5 -19    0.70    6.50
   2   5 -18   -2.40    7.30
  -2   5  18    1.30    6.40
  -2   5  18   -6.00    6.10
  -2   5  17    7.00    7.90
   2   5 -17    0.10    7.50
  -2   5  17   -4.40    6.60
   2  -5 -17    7.80    8.50
   2  -5 -17  -21.00   12.10
   2   5 -16    4.60    7.20
  -2   5  16   20.90    9.20
  -2   5  16    0.40    7.30
   2  -5 -16   15.90    9.10
   2  -5 -16    6.00    7.60
   2  -5 -16   -0.80   12.70
  -2   5  15   -0.90    7.40
  -2   5  15   -8.40    7.40
   2   5 -15  -11.30    7.10
   2  -5 -15   -2.50    7.30
   2  -5 -15   -4.10   11.60
   2  -5 -15    1.90    8.90
  -2   5  14    6.80    8.20
   2  -5 -14    3.60   12.20
  -2   5  13   82.49   18.20
   2  -5 -13   67.59   20.60
  -2   5  12   29.50   10.10
   2  -5 -12   15.70   13.70
  -2   5  11   24.90    9.70
  -2  -5  11   20.00   12.90
   2  -5 -11   38.40   13.20
  -2   5  10   15.80    8.90
  -2  -5  10   40.90   13.60
  -2   5   9   12.70    9.40
  -2   5   9    4.10    6.80
   2  -5  -9   13.30   10.80
  -2  -5   9   21.90   11.20
  -2  -5   9   11.10    9.80
  -2   5   8  248.68   41.70
  -2   5   8  198.78   43.00
  -2  -5   8  290.37   43.00
   2  -5  -8  181.88   41.30
  -2   5   7    5.70    6.70
  -2   5   7    1.60    7.40
  -2  -5   7    0.10    9.80
   2  -5  -7   12.90    7.80
  -2   5   6   34.40   12.40
  -2   5   6   51.09   11.90
  -2  -5   6   38.00   13.70
   2  -5  -6   48.30   11.80
  -2   5   5   46.60   12.10
  -2   5   5   39.40   10.40
   2  -5  -5   42.60   10.50
  -2  -5   5   41.00   12.70
  -2  -5   5   20.10    8.80
  -2   5   4   -2.20    6.90
  -2  -5   4    8.10    6.00
  -2  -5   4   12.60    9.90
   2  -5  -4   11.70    6.80
  -2   5   3   92.99   20.10
  -2  -5   3  102.29   18.30
   2  -5  -3   86.49   18.60
  -2  -5   3   94.09   20.00
  -2   5   2   54.49   14.10
  -2  -5   2   63.39   14.30
  -2  -5   2   52.09   11.50
   2  -5  -2   41.70   11.90
  -2   5   1   23.90   10.30
   2   5  -1   17.00    9.90
   2  -5  -1   34.90   11.60
  -2  -5   1   46.10   12.20
   2  -5  -1   43.50   13.00
   2   5   0  213.18   31.20
  -2   5   0  200.68   31.00
  -2  -5   0  139.79   30.10
   2  -5   0  142.09   30.20
   2   5   1    1.50    7.10
   2  -5   1   -4.40    5.50
   2  -5   1   -3.60    7.70
   2   5   2   41.60   11.90
   2  -5   2   38.40   12.50
   2  -5   2   45.80   10.50
   2   5   3    7.00    8.20
   2  -5   3    6.30    8.70
   2  -5   3    2.60    5.90
   2   5   4  498.75   91.79
   2   5   4  529.75   92.69
   2  -5   4  576.44   92.69
   2  -5   4  528.15   91.39
   2   5   5   13.20    7.90
   2   5   5    2.60    8.00
  -2  -5  -5    8.60    7.20
   2  -5   5   18.00    6.40
   2  -5   5   32.20   11.90
   2   5   6   -0.60    9.30
   2   5   6   19.10    8.80
  -2  -5  -6   12.80   10.20
   2  -5   6   28.90    8.00
   2  -5   6   49.60   12.40
  -2  -5  -6   26.30   12.80
  -2  -5  -6   33.00   11.40
   2   5   7    4.00    8.00
   2   5   7   -4.30    5.70
  -2  -5  -7   -7.40    8.10
  -2  -5  -7  -21.90    7.40
   2  -5   7    5.80    9.00
   2   5   8  115.09   25.50
   2   5   8  115.09   23.60
  -2  -5  -8  130.99   25.20
   2  -5   8  132.59   26.20
  -2  -5  -8  121.09   26.80
   2   5   9    9.20    7.30
   2   5   9   17.40   10.00
  -2  -5  -9   12.50   10.90
   2  -5   9   35.70   12.10
  -2  -5  -9    2.70    9.70
   2  -5   9   14.70    9.60
   2   5  10   16.90    7.90
  -2  -5 -10   -6.80    9.80
   2  -5  10    5.00   10.60
   2   5  11   39.40   12.30
   2   5  12   87.19   20.00
   2   5  13   24.90   10.50
   2   5  14   81.49   14.80
   2   5  14   31.60   12.90
  -2  -5 -14   -8.40   14.80
  -2   5 -15   13.70   10.00
   2   5  15   42.40   12.30
   2   5  15   62.99   10.80
  -2  -5 -15   26.90   10.70
  -2  -5 -15    7.60   13.90
  -2   5 -16   23.40    8.60
   2   5  16   20.20    9.00
   2   5  16    7.20    8.10
  -2  -5 -16   12.90   13.80
  -2  -5 -16   18.50    9.50
   2   5  17    6.70    7.40
   2   5  17   11.10    7.60
  -2   5 -17   -4.10    7.10
  -2  -5 -17   16.40    9.40
  -2  -5 -17   13.00   16.80
   2   5  18    4.40    7.40
   2   5  18    1.70    6.50
  -2   5 -18    3.60    7.00
  -2  -5 -18   -4.20    8.00
  -2   5 -19    0.80    6.50
  -2  -5 -19    9.30    7.50
  -2   5 -20   -1.80    5.50
  -2   5 -21   -0.40    4.60
  -2   5 -22    6.30    4.20
   2   6 -21    1.80    4.40
   2   6 -20    3.30    4.90
  -2   6  20   -6.10    4.40
   2   6 -19   41.70    8.80
  -2   6  19   21.40    7.90
  -2   6  18   18.60    6.80
   2   6 -18    3.70    6.60
   2   6 -17    6.70    7.00
  -2   6  17   -8.20    6.40
  -2   6  17   -5.60    6.40
  -2   6  16  161.68   31.70
  -2   6  16  167.28   30.10
   2   6 -16  163.08   30.30
   2  -6 -16  161.48   30.30
   2   6 -15   81.49   17.30
  -2   6  15   79.79   19.50
  -2   6  15   94.89   17.20
   2  -6 -15   76.09   17.60
  -2   6  14  184.98   31.50
  -2   6  14  152.88   29.50
   2  -6 -14  147.69   29.80
  -2   6  13    8.30    8.50
  -2   6  13    1.90    6.70
  -2   6  12   15.40    9.00
  -2  -6  12    9.20   13.40
  -2   6  11   -2.00    7.60
  -2  -6  11   -4.00   11.00
  -2   6  10    4.40    7.40
   2  -6 -10   17.90   11.90
  -2  -6  10   -3.90   10.20
  -2   6   9   42.20   12.20
  -2  -6   9   37.40   14.60
   2  -6  -9   38.40   14.50
  -2   6   8   15.30    8.40
   2  -6  -8   10.80    8.70
  -2  -6   8   15.00   12.70
   2  -6  -8    7.30   10.60
  -2   6   7   12.40    7.60
  -2   6   7    2.00    9.80
  -2  -6   7    4.30   11.00
   2  -6  -7    0.00    7.70
  -2   6   6   -3.00    6.80
  -2   6   6    1.00    8.50
   2  -6  -6    6.50    7.70
  -2  -6   6   -3.00    9.50
  -2   6   5    4.40    8.90
  -2   6   5   -0.90    6.80
  -2  -6   5   10.50   10.30
  -2  -6   5    9.50    6.10
   2  -6  -5    6.40    7.30
  -2   6   4  162.18   35.40
  -2   6   4  194.58   36.80
  -2  -6   4  199.18   35.10
  -2  -6   4  200.28   37.30
   2  -6  -4  218.38   35.60
  -2   6   3   89.79   20.10
  -2  -6   3   94.09   18.30
  -2  -6   3   84.29   20.40
   2  -6  -3   83.39   18.50
  -2   6   2  184.68   33.40
   2  -6  -2  173.18   31.40
  -2  -6   2  159.98   30.40
  -2  -6   2  182.98   32.10
   2  -6  -2  149.79   30.80
  -2   6   1   79.29   17.10
   2  -6  -1   74.49   17.30
  -2  -6   1   61.89   14.60
  -2  -6   1   69.99   17.10
   2  -6  -1   66.59   15.30
  -2   6   0  371.96   66.09
   2   6   0  408.76   66.19
   2  -6   0  376.16   65.69
  -2  -6   0  344.17   65.69
  -2  -6   0  369.76   64.89
   2  -6   0  375.06   64.89
   2   6   1   53.89   13.80
   2   6   1   42.00   11.90
  -2  -6  -1   49.60   11.60
   2  -6   1   35.30   10.90
  -2  -6  -1   40.70   13.60
   2  -6   1   60.79   14.10
   2   6   2    3.50    9.00
   2   6   2   -0.30    6.90
  -2  -6  -2    8.40    7.20
   2  -6   2   18.90   10.00
   2  -6   2    4.70    6.40
   2   6   3   22.60   10.30
   2   6   3   28.10    9.30
   2  -6   3   13.10   11.70
   2  -6   3   39.70    8.80
  -2  -6  -3   20.90    8.80
   2   6   4    0.20    6.60
   2   6   4    3.70    8.00
   2  -6   4    0.30    9.60
  -2  -6  -4   -5.40    5.80
   2  -6   4   -1.70    5.20
   2   6   5    0.70    6.80
   2   6   5   -8.00    7.00
  -2  -6  -5   -4.10    9.10
   2  -6   5    3.90    5.90
   2  -6   5   -6.80    9.20
  -2  -6  -5   11.10    7.90
   2   6   6  221.68   37.60
   2   6   6  163.48   38.20
   2  -6   6  205.88   39.30
  -2  -6  -6  188.38   38.40
  -2  -6  -6  179.48   37.30
   2  -6   6  253.07   37.20
   2   6   7    5.90    7.30
   2   6   7   -6.30    8.20
   2  -6   7   -9.70    9.70
  -2  -6  -7   -4.10    9.00
   2   6   8   -6.00    6.30
   2  -6   8    9.10   10.80
  -2  -6  -8    4.40   10.10
   2   6   9    1.70    7.10
   2  -6   9    6.60   11.40
  -2  -6  -9    2.00   10.10
   2   6  10   12.80    8.20
  -2  -6 -10   15.50   12.00
   2  -6  10   16.10   14.20
   2   6  11   -5.00    7.40
  -2  -6 -11  -20.00    9.20
   2  -6  11   20.50   13.50
   2   6  12   17.00    9.50
  -2   6 -13   11.80    8.10
   2   6  13   30.60   10.50
   2   6  13    9.00    7.80
   2   6  14   -6.10    6.30
   2   6  14   -5.90    7.10
  -2   6 -14    4.40    7.10
   2   6  15   -6.50    7.20
  -2   6 -15   -0.50    6.50
   2   6  15  -10.30    6.60
   2   6  16   58.19   19.40
  -2   6 -16  103.49   19.60
   2   6  16  132.49   20.10
   2   6  17    8.80    8.30
   2   6  17   -3.50    6.80
  -2   6 -17   -6.40    6.70
   2   6  18    6.50    6.30
  -2   6 -18   -3.70    6.40
   2   6  19    6.30    5.40
  -2   6 -19    6.80    6.10
   2   6  20    4.10    4.50
  -2   6 -20    7.00    5.30
  -2   6 -21   -5.40    3.90
  -2   7  20    6.80    4.30
  -2   7  19    4.90    4.80
  -2   7  18   12.80    6.00
  -2   7  17    7.30    6.30
  -2   7  16    8.80    7.10
  -2   7  15   18.50    9.90
  -2   7  15   -0.90    6.70
  -2   7  14  305.97   55.49
  -2   7  14  304.47   53.49
  -2   7  13   10.10    7.50
  -2   7  13  -10.00    6.90
  -2   7  13    3.70    8.90
  -2   7  12   -7.50    7.40
  -2   7  12    8.60    8.90
  -2   7  12   -5.60    6.70
  -2  -7  12   11.00   13.60
  -2   7  11   66.99   16.10
  -2   7  11   52.89   13.20
  -2  -7  11   52.29   18.90
  -2   7  10  180.28   35.30
   2  -7 -10  182.88   36.20
  -2  -7  10  191.08   37.70
  -2   7   9   -1.10    8.10
   2  -7  -9  -16.60   11.20
  -2  -7   9    6.70   11.50
  -2   7   8  184.78   32.40
   2  -7  -8  172.18   32.30
  -2  -7   8  147.19   33.90
   2  -7  -8  158.28   33.20
  -2   7   7   -5.30    7.40
   2  -7  -7   -4.00    7.40
  -2  -7   7    2.10   12.30
  -2   7   6    3.60    8.90
   2  -7  -6    5.60    7.90
  -2  -7   6    6.10   12.80
  -2  -7   5   36.70   15.70
   2  -7  -5   69.39   14.30
  -2  -7   4   84.49   19.20
  -2  -7   4   77.59   22.30
   2  -7  -4  117.69   20.20
  -2  -7   3   -6.50   10.10
  -2  -7   3   -4.40    5.30
   2  -7  -3   -6.20    6.40
  -2   7   2   21.40   10.20
  -2  -7   2   14.90   11.30
  -2  -7   2    3.80    7.10
   2  -7  -2    8.20   10.60
   2  -7  -2   30.60    9.20
  -2   7   1   11.50    9.90
   2  -7  -1   -3.50    9.90
  -2  -7   1   11.00   11.00
  -2  -7   1    4.10    5.90
   2  -7  -1    2.30    6.60
   2  -7   0   -8.60    5.60
  -2  -7   0    9.60    9.80
  -2  -7   0    3.60    6.60
   2  -7   0   16.60   10.50
   2   7   1   18.90   10.30
  -2  -7  -1   21.50    7.90
   2  -7   1   11.60    7.10
  -2  -7  -1    5.10   10.90
   2  -7   1    1.00   10.50
   2   7   2    5.90    9.30
  -2  -7  -2   10.20    7.10
   2  -7   2    3.50   10.40
   2  -7   2    2.10    5.70
  -2  -7  -2   12.10   10.60
   2   7   3  106.29   24.80
   2   7   3  128.39   23.40
   2  -7   3  116.69   24.20
   2  -7   3  101.19   21.60
  -2  -7  -3  115.29   25.30
  -2  -7  -3  107.09   22.10
   2   7   4   41.20   12.40
   2  -7   4   34.80   11.40
  -2  -7  -4   49.20   13.10
   2  -7   4   86.19   17.70
   2   7   5   11.90    7.80
  -2  -7  -5    2.60    7.30
   2  -7   5   -6.90   11.00
   2  -7   5    1.90    6.10
   2   7   6   25.10   10.80
   2  -7   6   34.70   15.50
  -2  -7  -6   34.50   11.70
  -2  -7  -6   37.30   13.70
   2   7   7    7.00    8.80
   2  -7   7   -1.70   12.10
  -2  -7  -7   13.80   11.50
   2   7   8   -0.40    7.60
   2  -7   8   -1.50   11.40
  -2  -7  -8   -8.70   11.10
   2   7   9   17.10   10.30
  -2  -7  -9    0.10   12.10
   2  -7   9   25.80   14.30
   2   7  10   42.70   12.30
   2  -7  10   15.60   14.70
  -2  -7 -10   29.40   14.90
   2   7  11   60.69   14.90
   2   7  11   53.69   12.60
   2   7  11   44.30   12.30
  -2  -7 -11   66.49   17.10
   2  -7  11   36.90   17.20
   2   7  12    1.30    8.10
   2   7  12   -0.20    6.70
   2   7  12   -1.80    8.10
   2  -7  12   -3.70   12.80
   2   7  13   53.79   11.50
  -2   7 -13   40.60   11.00
   2   7  13   38.10   12.70
   2   7  13   35.00   10.80
  -2   7 -14  114.59   22.10
   2   7  14  110.59   24.40
   2   7  14  111.19   21.80
   2   7  15  -11.20    7.00
  -2   7 -15    4.90    6.90
   2   7  15   10.60    7.40
  -2   7 -16    9.40    7.00
   2   7  16    5.10    6.80
  -2   7 -17    5.50    6.30
   2   7  17    7.10    6.40
  -2   7 -18    8.20    6.10
   2   7  18   12.90    6.00
  -2   7 -19   -0.90    4.70
   2   7  19    2.40    4.80
  -2   7 -20    6.40    4.30
   2   7  20    6.30    4.00
  -2   8  19   -0.10    4.00
  -2   8  18    5.90    5.00
  -2   8  17   19.80    6.80
  -2   8  16   25.60    8.00
  -2   8  15    4.60    6.40
  -2   8  14   -1.50    8.70
  -2   8  14    4.00    6.90
  -2   8  14    3.20    6.30
  -2   8  13   -6.50    6.80
  -2   8  13   -9.80    7.90
  -2   8  13   14.30    7.20
  -2  -8  13   -8.80   12.30
  -2   8  12   12.10   10.80
  -2   8  12   29.40    9.00
  -2   8  12   34.10    9.20
  -2  -8  12   22.40   14.20
  -2   8  11   10.70    7.30
  -2   8  11   37.90   12.50
  -2   8  11    9.40    7.40
  -2  -8  11   -2.10   11.80
  -2   8  10    9.30    7.40
  -2   8  10   12.60    7.90
  -2   8  10   18.10    9.80
   2  -8 -10  -15.90   11.20
  -2  -8  10    9.10   13.50
  -2   8   9   39.50   10.00
  -2   8   9   14.20   11.10
  -2   8   9   57.79   11.40
   2  -8  -9   21.70   14.40
  -2  -8   9   21.50   14.90
   2  -8  -8   -4.20   11.60
   2  -8  -8   -6.70    7.90
  -2  -8   8   14.40   14.40
   2  -8  -7    7.20   13.30
   2  -8  -7   19.70   10.10
  -2  -8   7   20.40   14.20
   2  -8  -6   11.30    8.80
  -2  -8   6   -4.20   11.00
  -2  -8   5   26.30   15.70
   2  -8  -5   35.40   11.90
  -2  -8   4   19.90   11.10
  -2  -8   4   49.50   17.00
   2  -8  -4   63.19   13.40
  -2  -8   3    3.60   11.20
  -2  -8   3   -3.70    7.10
   2  -8  -3   16.20    8.80
  -2  -8   2    0.20    6.40
   2  -8  -2   -5.30    6.60
  -2  -8   2   11.20   13.10
   2  -8  -1    3.40    6.80
   2  -8  -1   -2.60   10.30
  -2  -8   1    6.60   12.90
  -2  -8   1   -2.90    6.50
  -2  -8   0  -17.70   10.60
  -2  -8   0    7.80    7.20
   2  -8   0   10.90   12.70
   2  -8   0    5.30    7.10
   2  -8   1   85.79   21.60
  -2  -8  -1   97.29   19.60
   2  -8   1   73.99   18.10
   2  -8   2   36.00   11.60
   2  -8   2   40.60   16.80
  -2  -8  -2   44.10   12.10
   2  -8   3  346.77   59.99
   2  -8   3  311.47   57.49
  -2  -8  -3  320.37   57.99
   2  -8   4   17.40    8.80
  -2  -8  -4    3.10    8.40
   2  -8   4   25.90   15.00
   2   8   5   14.30    9.30
   2  -8   5    7.80    7.50
  -2  -8  -5    3.20    7.90
   2  -8   5  -21.50   10.60
  -2  -8  -5   -2.10   11.90
   2   8   6   -1.70    7.90
  -2  -8  -6  -12.30   11.50
   2  -8   6   16.60   14.10
   2   8   7    8.30    9.50
  -2  -8  -7  -10.70   11.60
   2  -8   7  -29.80   10.50
   2   8   8   82.49   20.30
  -2  -8  -8  116.99   23.40
   2  -8   8   62.89   22.40
   2   8   9   24.40   10.30
   2   8   9   10.20    8.70
   2   8   9   -1.30    7.30
   2  -8   9    5.90   13.90
  -2  -8  -9  -16.70   10.40
   2   8  10   45.20   11.00
   2   8  10   44.70   10.00
   2   8  10   34.30   12.10
  -2  -8 -10   29.20   14.50
   2  -8  10    0.10   13.90
   2   8  11  135.39   22.60
   2   8  11  117.49   22.80
   2   8  11  152.58   25.20
   2  -8  11   64.39   24.80
  -2  -8 -11   97.59   24.90
   2   8  12    6.60    7.10
   2   8  12   -1.30    7.10
   2   8  12   -7.50    7.40
   2  -8  12  -12.90   11.70
   2   8  13    7.10    6.90
   2   8  13   -1.40    8.50
   2   8  13   -2.70    7.10
   2   8  14   13.20    7.20
   2   8  14    6.00    9.30
   2   8  14   -0.20    7.00
   2   8  15   26.40    8.60
   2   8  16    0.60    5.60
   2   8  17   27.60    7.50
   2   8  18   -2.30    4.40
   2   8  19   14.60    4.90
  -2   9  17    0.60    4.20
  -2   9  16    4.80    4.80
  -2   9  15    1.90    5.20
  -2   9  15   -1.80    5.10
  -2   9  14    4.30    5.90
  -2   9  14    7.90    6.50
  -2   9  13   -2.20    6.50
  -2   9  13   -1.50    5.70
  -2   9  12   -1.50    6.30
  -2   9  12   -0.40    6.80
  -2   9  11   28.40    9.50
  -2   9  11   32.10    9.10
  -2   9  10    3.30    7.20
  -2   9  10   -5.40    6.50
   2  -9 -10    9.80   12.70
  -2  -9  10    1.20   11.90
  -2   9   9   14.90    7.80
  -2   9   9    9.10    7.10
   2  -9  -9    1.40   12.20
  -2  -9   9   10.50   13.70
  -2   9   8    2.70    7.20
  -2   9   8   10.60    7.80
   2  -9  -8    1.40   12.70
  -2  -9   8    9.30   13.70
  -2   9   7   20.30    8.90
   2  -9  -7    7.50    9.20
   2  -9  -7   19.50   13.40
  -2  -9   7   13.00   14.10
  -2   9   6   -3.60    7.20
   2  -9  -6  -10.90   11.50
  -2  -9   6    4.40   13.30
   2  -9  -6   -2.40    8.40
  -2   9   5   10.80    8.70
  -2  -9   5   14.50   14.10
   2  -9  -5   39.80   11.40
  -2   9   4    1.40    7.80
  -2  -9   4   26.70   15.30
   2  -9  -4   29.00   11.60
  -2  -9   3   88.89   23.20
   2  -9  -3   82.69   19.20
  -2  -9   3   81.89   19.40
  -2  -9   2   -1.60   12.50
   2  -9  -2   -5.50    7.00
  -2  -9   2   10.50    8.40
  -2  -9   1  118.39   18.90
  -2  -9   1   32.90   19.10
   2  -9  -1   64.49   16.10
   2  -9   0  287.67   61.59
   2  -9   0  363.06   60.69
  -2  -9   0  363.36   60.49
  -2  -9  -1   42.40   13.30
   2  -9   1   48.40   12.60
   2  -9   1   24.70   16.30
   2  -9   2   17.60    9.10
   2  -9   2   21.20   14.70
  -2  -9  -2    7.20    9.10
  -2  -9  -3   46.50   17.10
   2  -9   3   90.99   22.20
   2  -9   3   84.79   17.90
  -2  -9  -3  106.59   22.40
   2   9   4    4.40    8.70
  -2  -9  -4  -12.20    7.40
  -2  -9  -4    8.60   13.40
   2  -9   4  -26.70   10.90
   2  -9   4   14.60    8.80
   2   9   5   93.89   14.30
  -2  -9  -5    6.60   15.10
   2  -9   5   61.19   18.90
  -2  -9  -5   45.80   15.10
   2   9   6    0.00    8.00
  -2  -9  -6   -0.90   12.90
   2  -9   6   -7.60   12.40
   2   9   7    4.60    8.60
  -2  -9  -7    2.90   12.60
   2  -9   7    0.10   13.70
   2   9   8    5.20    7.50
  -2   9  -8    4.90    8.60
   2   9   8    9.00    8.40
   2   9   8   30.30   11.00
  -2  -9  -8   -1.50   13.10
   2  -9   8    7.80   12.80
   2   9   9   49.00   12.50
   2   9   9   54.19   15.50
   2   9   9   52.59   12.00
   2  -9   9   18.40   17.30
  -2  -9  -9   86.39   18.10
   2   9  10   29.70    9.90
   2   9  10   52.29   13.90
   2   9  10   51.39   11.00
  -2  -9 -10   30.30   13.60
   2  -9  10   15.20   14.70
   2   9  11   53.29   11.20
   2   9  11   36.40   13.80
   2   9  11   42.30   11.40
   2   9  12  -11.20    6.00
   2   9  12    1.30    7.00
   2   9  13   12.20    7.60
   2   9  13   33.70    8.10
   2   9  14   -3.00    5.40
   2   9  14    0.00    5.40
   2   9  15   -7.20    4.90
   2   9  15   -5.10    4.80
   2   9  16    7.10    5.10
   2   9  17   14.50    5.20
  -2  10  16    3.20    3.80
  -2  10  15   -3.50    3.40
  -2  10  15   -0.50    4.00
  -2  10  14   42.50    8.10
  -2  10  14   25.90    7.80
  -2  10  13    7.00    5.60
  -2  10  13    9.50    5.40
  -2  10  12   -2.90    5.40
  -2  10  12    4.50    5.30
  -2  10  11   -1.00    6.00
  -2  10  11    8.00    5.90
  -2  10  10   15.80    6.70
  -2  10  10   14.70    7.60
  -2  10   9   47.20   11.60
  -2  10   8   17.60    8.50
  -2  10   7  121.59   21.70
  -2 -10   7   59.79   24.50
   2 -10  -7  143.69   26.30
  -2  10   6   41.60    9.50
   2 -10  -6   25.20   14.50
  -2 -10   6   -4.30   12.20
   2 -10  -6   33.00   11.50
  -2  10   5   41.30   10.00
  -2 -10   5   18.60   14.30
   2 -10  -5   19.90   10.90
   2 -10  -5   31.40   15.10
  -2  10   4   -0.90    7.50
   2 -10  -4  -12.90    6.70
   2 -10  -4    9.70   13.40
  -2 -10   4    0.40   12.50
  -2  10   3   53.49   10.80
  -2 -10   3    8.80   14.80
   2 -10  -3   38.50   12.90
  -2  10   2    8.40    9.20
   2 -10  -2    2.40    7.30
  -2 -10   2  -12.60   11.70
   2 -10  -1   12.80    7.80
  -2 -10   1   -4.60   13.20
  -2 -10   1   -7.10    7.50
   2 -10   0   42.20   12.50
  -2 -10   0   28.90   14.80
  -2 -10   0   18.60   10.90
  -2 -10  -1   -4.20    8.00
  -2 -10  -1    0.40   12.80
   2 -10   1  -13.30   12.40
   2 -10   1    4.40    7.70
  -2 -10  -2    9.90   14.10
   2 -10   2    3.70   14.10
  -2 -10  -2   19.90    9.70
   2 -10   2   12.40    8.70
   2  10   3    1.00    7.70
  -2 -10  -3   16.20   13.10
   2 -10   3   -6.00   12.40
  -2 -10  -3    9.20    8.90
   2  10   4   73.59   16.20
  -2 -10  -4  102.19   19.80
  -2 -10  -4   69.79   20.50
   2 -10   4   68.99   22.10
   2  10   5   -3.50    7.70
  -2 -10  -5    5.90   12.90
   2 -10   5  -12.20   12.60
   2  10   6   57.39   12.00
  -2  10  -6   61.09   12.80
   2 -10   6   22.70   17.40
  -2 -10  -6   17.40   15.60
   2  10   7   29.50    9.40
  -2  10  -7   18.90   10.40
   2 -10   7   45.80   16.00
  -2 -10  -7   11.00   14.00
  -2  10  -8    6.30    8.60
   2  10   8   16.60    8.00
   2  10   9    3.40    6.90
   2  10  10    6.90    6.80
   2  10  10    2.10    5.70
   2  10  11    4.50    5.50
   2  10  11   -5.50    6.00
   2  10  12   24.50    6.70
   2  10  12    6.80    6.10
   2  10  13    9.60    5.60
   2  10  13    1.90    4.90
   2  10  14    2.40    4.20
   2  10  14   -3.40    4.20
   2  10  15   31.60    8.00
   2  10  15   46.00    8.20
  -2  11  13   -0.10    3.60
  -2  11  13    4.20    3.80
  -2  11  12    4.90    4.10
  -2  11  12   -1.60    4.10
  -2  11  11   30.40    7.60
  -2  11  10    1.50    5.00
  -2  11   9    5.70    5.80
  -2  11   8    0.90    5.90
   2  11  -8   -5.50    6.60
  -2  11   7   33.50    8.50
   2  11  -7   20.40    9.10
   2  11  -6   -4.20    7.50
  -2  11   6   -0.70    6.30
  -2  11   5   30.10    8.80
  -2  11   4   13.40    8.30
  -2  11   4    1.70    6.20
  -2  11   3    7.20    7.70
  -2  11   3   -1.40    6.40
   2 -11  -3    1.80   11.40
   2 -11  -2   -3.70    7.10
   2 -11  -1   10.00    8.80
   2 -11   0   14.50    8.90
  -2  11  -2   -4.40    8.30
  -2 -11  -2    8.10   13.70
   2  11   3   14.90    7.40
  -2  11  -3   10.10    9.00
   2  11   4    5.10    6.50
  -2  11  -4   -1.70    7.80
   2  11   5    1.90    6.60
  -2  11  -5   -8.00    7.90
  -2  11  -6   -1.10    7.70
   2  11   6    2.30    6.60
  -2  11  -7    4.20    7.00
   2  11   7   -8.00    5.90
  -2  11  -8   13.80    7.70
   2  11   8    2.60    6.20
   2  11   9    7.00    5.70
   2  11  10   13.80    6.10
   2  11  11    5.20    5.00
   2  11  12    2.50    4.20
   2  11  12    7.00    4.40
   2  11  13    2.20    3.60
   2  11  13    2.20    3.60
  -2  12  10    1.90    3.60
  -2  12   9    6.10    4.10
  -2  12   8   12.20    4.90
   2  12  -8   11.30    5.60
   2  12  -7    0.20    5.60
  -2  12   7    4.40    4.60
   2  12  -6    3.80    5.60
  -2  12   6    0.10    4.60
  -2  12   5    2.50    4.90
   2  12  -5   -6.90    6.00
   2  12  -4    5.70    6.90
  -2  12   4    0.90    4.70
  -2  12   4    1.70    5.40
   2  12  -3   13.80    7.50
  -2  12   3   19.80    7.40
   2  12  -2   -7.60    6.40
  -2  12   2   -4.10    6.50
  -2  12   1    1.10    6.50
   2  12  -1   -1.20    6.80
  -2  12   0   -4.40    6.10
   2  12   0    6.70    7.00
  -2  12  -1    4.90    6.90
   2  12   1   12.80    7.10
  -2  12  -2    0.30    6.70
   2  12   2   -3.70    6.00
   2  12   3   11.80    6.60
  -2  12  -3    4.20    6.80
   2  12   4    3.80    5.10
  -2  12  -4    2.90    6.20
   2  12   4    2.10    5.60
  -2  12  -5   21.90    8.00
   2  12   5   25.50    6.80
   2  12   6   14.30    5.20
  -2  12  -6    3.20    6.10
   2  12   7   -2.90    4.40
  -2  12  -7   -2.90    5.60
  -2  12  -8    1.90    5.40
   2  12   8   16.40    5.00
   2  12   9    2.70    4.00
   2  12  10    2.80    3.00
   2  13  -5   -2.20    3.90
   2  13  -4    5.80    4.50
  -2  13   3    0.40    4.30
   2  13  -3    4.20    4.70
   2  13  -2   -8.00    4.20
  -2  13   2   -7.40    4.20
  -2  13   1   -0.90    4.90
   2  13  -1    8.10    4.80
   2  13   0    7.10    5.00
  -2  13   0    5.00    4.60
  -2  13  -1    3.00    5.00
   2  13   1   -4.80    4.10
  -2  13  -2   -3.10    4.50
   2  13   2   -0.60    4.20
   2  13   3    0.90    4.10
  -2  13  -3    2.60    4.50
  -2  13  -4   11.40    5.00
   3   0 -24   -0.90    4.20
   3   0 -23    2.20    5.10
   3   0 -22   18.70    7.00
   3   0 -21    0.00    6.10
  -3   0  20   -2.00    6.90
   3   0 -20   -0.10    6.70
   3   0 -19  -13.00   11.20
   3   0 -19    4.10    7.50
   3   0 -19   -3.60    8.50
  -3   0  19   -7.90    6.20
   3   0 -18   -4.00   12.20
   3   0 -18   -3.90    8.70
   3   0 -18    0.30    7.00
   3   0 -17    0.10    8.00
   3   0 -17   -9.70   10.40
   3   0 -17   10.20   12.00
   3   0 -16   91.29   18.60
   3   0 -16   13.70   15.20
   3   0 -15   -6.30   11.60
   3   0 -15   11.40   11.50
   3   0 -14   57.59   20.80
   3   0 -14  136.99   23.40
   3   0 -13    7.90   10.60
   3   0 -13    6.80   10.30
  -3   0  13   16.50    9.70
   3   0 -12   75.89   18.70
  -3   0  12   67.99   17.80
   3   0 -12  101.19   21.20
  -3   0  11    1.40    6.70
   3   0 -11    1.40    9.90
   3   0 -11    6.50    9.40
   3   0 -10 1498.25  254.87
  -3   0  10 1516.65  254.47
   3   0 -10 1460.55  254.07
  -3   0   9  -19.30    4.80
   3   0  -9    3.40    8.70
   3   0  -9   -9.90    8.10
   3   0  -8    4.90    7.80
   3   0  -8    1.30    9.00
  -3   0   8    3.40    6.10
  -3   0   7   -1.20    5.80
   3   0  -7    0.10    7.60
  -3   0   6 4214.38  699.23
   3   0  -6 4027.50  699.43
   3   0  -5    2.50    7.00
  -3   0   5   -5.60    4.50
  -3   0   4 6307.17 1069.59
  -3   0   3   -0.10    3.10
  -3   0   2  370.46   63.19
  -3   0   1   -3.00    1.80
  -3   0   1    1.60    1.30
  -3   0   0   33.60    6.60
   3   0   1    0.00    1.80
  -3   0  -1    0.60    2.50
  -3   0  -2 5331.17  919.21
   3   0   2 5511.45  919.21
   3   0   3   -0.90    4.10
  -3   0  -3   -5.30    3.40
   3   0   4 5301.87  904.01
  -3   0  -4 5357.66  903.91
  -3   0  -5   13.20    7.40
  -3   0  -5    9.40    5.50
   3   0   5    1.70    5.60
  -3   0  -6  836.42  142.49
   3   0   6  868.21  142.39
  -3   0  -6  799.12  141.99
   3   0   7   -0.80    5.90
  -3   0  -7  -10.60    6.40
  -3   0  -7    5.40    5.30
  -3   0  -8  173.28   32.70
  -3   0  -8  163.58   31.70
   3   0   8  196.18   32.40
   3   0   9    1.00    6.10
  -3   0  -9    8.60    9.70
  -3   0  -9   -7.80    7.60
  -3   0 -10  571.94   94.69
  -3   0 -10  548.05   93.89
   3   0  10  500.85   94.09
  -3   0 -11    6.10   10.70
  -3   0 -11    4.10    9.20
   3   0  11  -12.80    6.70
   3   0  12  352.66   66.09
  -3   0 -12  375.36   65.69
  -3   0 -12  382.46   66.69
  -3   0 -13    7.70   10.90
  -3   0 -13    3.20   10.20
  -3   0 -14    1.90   10.60
  -3   0 -14    7.30   11.90
  -3   0 -15    3.90   10.90
  -3   0 -16    7.40   12.40
   3   0  16    6.80    7.60
  -3   0 -17  -14.10   10.50
  -3   0 -17   -4.20    7.30
  -3   0 -17   -0.30    9.70
   3   0  17   -1.80    7.00
  -3   0 -18  166.68   26.00
   3   0  18   69.79   20.10
  -3   0 -18  100.69   20.60
  -3   0 -18  111.89   20.70
  -3   0 -19    6.30   12.00
  -3   0 -19    3.30    7.20
   3   0  19  -12.10    6.10
  -3   0 -19  -20.30    8.40
  -3   0 -20  147.29   28.90
  -3   0 -20  160.38   28.80
  -3   0 -21   -2.40    6.20
  -3   0 -21   -8.10    7.00
  -3   0 -22  351.96   61.09
  -3   0 -23   -1.50    4.90
  -3   0 -24    3.70    4.30
   3   1 -24    7.70    4.50
   3  -1 -24   -3.30    3.80
   3   1 -23    0.20    5.00
   3  -1 -23    2.40    4.70
   3   1 -22    0.70    5.70
   3  -1 -22   14.10    6.00
   3   1 -21    0.60    6.60
   3  -1 -21    3.00    6.20
  -3   1  20    0.60    6.70
   3   1 -20    1.10    6.50
  -3  -1  20   13.60    7.60
   3  -1 -20  -11.80    6.10
   3   1 -19   34.70   17.60
  -3   1  19   41.00   14.20
   3   1 -19   74.09   14.70
   3  -1 -19   43.90   18.10
   3  -1 -19   91.69   15.70
   3  -1 -19   75.49   14.50
   3   1 -18   16.70    8.40
   3   1 -18   10.10    9.20
  -3   1  18   17.70    9.80
   3   1 -18   33.30   16.20
   3  -1 -18   23.90   10.30
   3  -1 -18   10.00   13.20
   3   1 -17   96.89   24.30
   3   1 -17  109.79   18.40
   3   1 -17   73.89   17.50
  -3   1  17  106.79   19.80
   3   1 -17   59.49   21.40
   3  -1 -17   70.19   17.60
   3  -1 -17   63.69   23.10
   3  -1 -17   92.39   21.90
   3   1 -16   14.70   16.00
   3   1 -16   57.99   16.30
   3  -1 -16   59.69   18.20
   3  -1 -16   35.00   16.50
   3   1 -15   63.59   23.40
   3   1 -15  133.39   24.00
   3  -1 -15  136.19   27.20
   3  -1 -15  106.69   25.00
   3   1 -14  178.28   35.50
   3   1 -14  166.18   33.80
   3  -1 -14  181.78   34.20
   3  -1 -14  174.88   36.00
   3   1 -13   -3.60    9.10
   3   1 -13    9.00   11.50
  -3   1  13   -0.80    8.00
  -3  -1  13    1.40    8.20
   3  -1 -13    8.90   10.20
   3  -1 -13   11.00   11.00
   3   1 -12   18.30   10.10
  -3   1  12    6.90    7.70
   3   1 -12    8.90   10.80
  -3  -1  12    4.80    7.90
   3  -1 -12    4.10   10.50
   3  -1 -12    3.60    9.70
  -3   1  11  157.78   30.20
   3   1 -11  152.98   30.40
   3   1 -11  142.19   29.30
   3  -1 -11  124.59   30.10
   3  -1 -11  188.78   30.80
  -3  -1  11  169.48   29.60
   3   1 -10   98.19   19.90
  -3   1  10   90.19   19.40
   3   1 -10   94.99   21.10
  -3  -1  10   83.69   19.00
   3  -1 -10  108.29   20.80
   3  -1 -10   78.59   20.70
   3   1  -9  110.79   24.20
   3   1  -9   92.79   23.10
  -3   1   9  170.98   24.60
   3  -1  -9  123.29   24.30
   3  -1  -9  132.19   24.00
  -3  -1   9  117.19   23.20
  -3   1   8  585.04   95.79
   3   1  -8  488.45   95.79
  -3  -1   8  569.74   95.69
   3  -1  -8  585.14   96.09
  -3   1   7  159.08   30.30
   3   1  -7  170.18   31.30
  -3  -1   7  186.18   30.60
   3  -1  -7  150.88   30.70
   3   1  -6  570.14  105.99
   3   1  -6  602.94  107.39
  -3   1   6  671.53  107.19
  -3  -1   6  680.53  107.19
   3  -1  -6  674.03  107.39
   3   1  -5  536.65   91.29
   3   1  -5  515.45   89.99
  -3   1   5  587.24   91.19
   3  -1  -5  524.55   91.19
  -3  -1   5  516.35   90.99
  -3   1   4 4686.63  789.02
  -3  -1   4 4616.14  788.92
  -3   1   3  476.45   81.49
  -3   1   2  236.38   41.80
  -3  -1   2  245.48   41.30
  -3   1   1  272.47   46.60
  -3  -1   1  270.77   46.40
  -3   1   0 1053.39  200.48
   3   1   0 1269.97  200.38
  -3  -1   0 1215.08  200.48
  -3   1  -1   -3.10    2.70
   3   1   1    0.30    2.90
  -3  -1  -1    0.20    3.60
   3   1   2 1988.20  326.57
  -3   1  -2 1903.11  326.47
  -3  -1  -2 1873.61  326.67
   3   1   3 1373.36  233.68
  -3   1  -3 1393.66  233.48
  -3  -1  -3 1353.36  233.78
  -3   1  -4  345.27   59.29
   3   1   4  359.56   59.69
  -3  -1  -4  339.47   59.79
   3  -1   4  337.37   59.79
  -3   1  -5  332.47   58.29
   3   1   5  334.87   58.79
  -3  -1  -5  329.67   58.99
  -3  -1  -5  364.36   59.09
   3  -1   5  332.17   58.79
  -3   1  -6  376.96   70.49
   3   1   6  417.76   70.59
  -3   1  -6  404.46   69.89
  -3  -1  -6  396.36   70.69
  -3  -1  -6  412.16   70.79
   3  -1   6  447.76   70.69
  -3   1  -7  405.96   75.09
   3   1   7  478.05   75.29
  -3   1  -7  423.66   74.39
  -3  -1  -7  421.56   75.29
  -3  -1  -7  433.16   75.09
   3  -1   7  449.95   75.19
  -3   1  -8  154.58   28.00
   3   1   8  155.88   27.80
  -3  -1  -8  144.49   27.50
  -3  -1  -8  151.28   27.50
  -3  -1  -8  136.69   28.10
   3  -1   8  140.39   27.70
  -3   1  -9  163.68   29.10
  -3   1  -9  143.99   28.30
   3   1   9  136.29   28.70
  -3  -1  -9  163.28   28.80
  -3  -1  -9  140.79   29.30
   3  -1   9  159.88   28.90
  -3  -1  -9  154.68   28.50
  -3   1 -10   29.50   10.70
  -3   1 -10   13.50   10.10
   3   1  10   27.20    9.40
  -3  -1 -10   23.60   10.20
   3  -1  10    4.80    8.10
  -3  -1 -10   21.00   10.90
  -3  -1 -10   36.80   11.00
  -3   1 -11  228.18   42.30
   3   1  11  243.18   42.90
  -3   1 -11  246.18   43.40
  -3  -1 -11  226.38   42.80
  -3  -1 -11  247.18   44.10
   3  -1  11  212.08   42.50
  -3   1 -12  238.48   44.10
  -3   1 -12  264.47   45.00
   3   1  12  216.88   44.00
  -3  -1 -12  229.08   45.00
  -3  -1 -12  239.68   44.40
   3  -1  12  251.07   44.40
  -3   1 -13   81.59   21.20
  -3   1 -13   73.69   20.80
  -3  -1 -13  113.29   23.30
  -3  -1 -13   96.79   21.70
   3   1  14  204.38   40.20
  -3   1 -14  215.98   43.10
  -3   1 -14  241.28   42.40
  -3  -1 -14  247.48   42.60
   3   1  15   19.80    8.30
  -3   1 -15   19.90   12.60
  -3  -1 -15    1.00   11.20
  -3   1 -16   67.69   20.50
   3   1  16   82.79   18.60
  -3  -1 -16  104.99   23.20
  -3   1 -17   13.10   12.60
  -3   1 -17    9.00    9.60
   3   1  17   -0.70    6.90
  -3   1 -17    4.90    7.30
  -3  -1 -17    3.10   11.50
  -3  -1 -17    0.40    7.20
  -3  -1 -17   -3.50    9.40
  -3   1 -18   22.30   15.00
  -3   1 -18   56.39   11.40
  -3   1 -18   51.69   12.40
   3   1  18   39.10   11.50
  -3  -1 -18   49.50   12.40
  -3  -1 -18   55.29   11.70
   3  -1  18   26.60   11.00
  -3  -1 -18   11.30   13.40
  -3   1 -19   13.70    9.00
   3   1  19    3.50    6.80
  -3   1 -19   -3.90   11.20
  -3   1 -19    3.50    7.10
  -3  -1 -19    8.40    9.50
  -3  -1 -19  -13.30   10.40
  -3  -1 -19   -2.10    6.40
  -3   1 -20  -12.80    6.30
  -3   1 -20   -0.20    8.10
  -3  -1 -20    1.10    8.50
  -3  -1 -20   -6.20    6.00
  -3   1 -21    4.40    7.00
  -3  -1 -21    6.70    7.70
  -3  -1 -21   -1.00    6.10
  -3   1 -22    8.60    6.60
  -3  -1 -22    8.80    5.90
  -3   1 -23    9.90    5.30
  -3  -1 -23    1.80    5.10
  -3   1 -24   10.80    4.50
   3   2 -24    0.10    3.90
   3  -2 -24    1.50    3.70
   3   2 -23    1.60    5.20
   3  -2 -23    2.30    4.50
   3   2 -22   36.90    8.30
   3  -2 -22   19.20    6.90
   3   2 -21   25.50    7.60
   3  -2 -21    8.70    7.10
   3   2 -20   76.29   12.40
  -3   2  20   50.09   13.00
   3  -2 -20   28.00   10.90
   3   2 -19    8.80    7.90
  -3   2  19   18.60    8.90
   3  -2 -19   15.90   13.30
   3  -2 -19   35.90   10.60
   3   2 -18    0.10    7.30
  -3   2  18   15.30    8.50
   3  -2 -18   12.40    9.30
   3  -2 -18   22.30   15.00
  -3   2  17   65.69   15.30
   3   2 -17   61.39   20.70
   3   2 -17   42.90   12.30
   3  -2 -17   36.70   16.80
   3  -2 -17   73.89   14.20
   3   2 -16   -2.90   11.50
  -3   2  16   14.50    8.50
   3  -2 -16   -2.80   12.90
   3  -2 -16    3.30   11.50
   3   2 -15   36.70   13.40
  -3   2  15   36.90   11.20
   3   2 -15   13.90   13.30
   3  -2 -15   23.90   14.70
   3  -2 -15    2.10   12.30
   3   2 -14    0.10   13.70
  -3   2  14   43.00   10.80
   3   2 -14   49.70   14.10
   3  -2 -14   23.90   14.40
   3  -2 -14   40.10   15.20
   3   2 -13   23.70   13.00
   3   2 -13   40.50   13.50
  -3   2  13   30.80   10.50
   3  -2 -13   42.00   14.30
   3  -2 -13   31.00   13.20
   3   2 -12   -5.10    8.80
   3   2 -12   17.80   12.00
  -3   2  12   16.70    9.20
   3  -2 -12   -2.80    8.70
  -3  -2  12   12.30    7.90
   3  -2 -12    9.10    9.90
  -3   2  11   78.19   22.60
   3   2 -11  108.39   23.30
   3   2 -11  132.29   24.50
  -3  -2  11  121.19   23.20
   3  -2 -11  135.39   25.20
   3  -2 -11  112.49   24.10
   3   2 -10    4.10    9.20
   3   2 -10   24.90   10.90
  -3   2  10   16.10    8.20
   3  -2 -10   10.90   10.00
   3  -2 -10   11.30   10.30
  -3  -2  10   17.30    8.10
   3   2  -9    5.90    8.60
  -3   2   9   -1.00    6.50
   3   2  -9    1.80   13.10
  -3  -2   9    2.90    6.50
   3  -2  -9  -10.40    8.60
   3  -2  -9  -12.60    7.60
   3   2  -8  398.96   71.79
  -3   2   8  433.66   71.89
   3  -2  -8  382.56   71.59
  -3  -2   8  414.46   71.59
   3  -2  -8  432.86   72.09
  -3   2   7   17.50    7.50
   3   2  -7    8.80    8.80
  -3  -2   7    7.70    6.10
   3  -2  -7   11.30    8.20
  -3   2   6  -17.90    5.40
   3   2  -6    4.90    7.70
  -3  -2   6   -0.30    5.90
   3  -2  -6  -10.10    6.50
   3   2  -5  240.48   45.50
  -3   2   5  299.27   45.50
   3  -2  -5  240.68   45.30
  -3   2   4 2129.19  361.86
  -3   2   3    7.20    6.00
  -3  -2   3    8.80    3.00
  -3   2   2   38.50   10.20
  -3  -2   2   50.39    9.40
   3   2  -1    0.00    4.50
  -3   2   1   -4.70    5.40
  -3  -2   1    0.30    4.00
  -3   2   0  756.12  130.29
   3   2   0  785.42  130.09
  -3  -2   0  748.83  130.19
   3   2   1   26.10    7.00
   3   2   2  430.56   74.09
   3   2   3  630.14  108.99
  -3  -2  -3  644.84  109.19
   3   2   4  190.88   35.80
  -3  -2  -4  213.48   36.30
   3   2   5  286.67   56.79
  -3  -2  -5  380.36   57.59
   3   2   6    2.80    6.30
  -3   2  -6    4.60    6.80
  -3   2  -6    4.60    3.80
  -3  -2  -6    5.20    7.20
   3  -2   6   -1.00    6.10
  -3   2  -7   83.69   17.90
   3   2   7   94.19   18.00
  -3  -2  -7  116.09   19.80
   3  -2   7   63.49   17.10
  -3  -2  -7   77.89   18.20
   3   2   8  251.37   46.00
  -3   2  -8  253.97   45.60
  -3  -2  -8  263.27   45.60
  -3  -2  -8  237.38   46.10
   3  -2   8  250.77   46.10
  -3  -2  -8  288.27   46.70
   3   2   9    2.90    6.10
  -3   2  -9   17.80    9.30
   3   2   9    7.20    7.60
  -3   2  -9   13.30    9.20
  -3  -2  -9   -6.90    8.20
   3  -2   9   16.30    7.50
  -3  -2  -9    4.30    8.60
  -3  -2  -9   15.70    9.80
   3   2  10   15.40    8.50
  -3   2 -10   16.10    8.70
  -3   2 -10   13.20   10.50
   3   2  10   12.10    6.80
   3  -2  10   -1.50    6.70
  -3  -2 -10   -5.80    9.10
  -3  -2 -10   11.90    8.10
  -3  -2 -10    4.00   10.20
  -3   2 -11    2.30    8.90
   3   2  11    3.60    8.10
   3   2  11  -14.30    5.10
  -3   2 -11  -14.90    9.40
   3  -2  11   14.20    8.20
  -3  -2 -11   -5.10    9.20
  -3  -2 -11   -6.50   10.60
   3   2  12   95.59   19.00
   3   2  12   92.59   20.70
  -3   2 -12   77.09   19.90
  -3   2 -12  108.39   22.80
  -3  -2 -12   90.89   21.40
   3  -2  12   89.19   20.50
  -3   2 -13   11.00   11.00
   3   2  13   -1.70    6.10
  -3   2 -13   -4.10    9.50
  -3  -2 -13   -0.40   10.50
  -3   2 -14   51.09   16.90
   3   2  14   66.39   14.90
  -3   2 -14   49.10   17.60
  -3  -2 -14   74.69   18.30
   3   2  15   -3.90    6.40
  -3   2 -15   -2.90   10.70
  -3  -2 -15    1.50   12.20
  -3   2 -16   -0.10   11.40
   3   2  16    0.80    7.00
  -3  -2 -16    1.50   11.70
   3   2  17   81.39   15.30
  -3   2 -17   55.69   13.00
  -3   2 -17   18.00   16.20
  -3  -2 -17   77.79   19.20
  -3  -2 -17   51.29   14.50
   3   2  18   42.60   11.00
  -3   2 -18    7.00   20.60
  -3   2 -18   44.00   10.60
  -3  -2 -18   12.80   11.40
  -3  -2 -18   23.80   14.60
  -3   2 -19   16.80    8.30
   3   2  19   15.10    8.20
  -3  -2 -19   29.20   10.20
  -3  -2 -19   19.70   13.80
  -3   2 -20    1.20    6.90
  -3  -2 -20  -20.70    8.20
  -3   2 -21    1.00    6.80
  -3  -2 -21  -11.00    7.30
  -3   2 -22   11.10    6.40
  -3   2 -23   -3.70    4.40
   3   3 -23   -6.50    4.20
   3  -3 -23    4.90    4.90
   3   3 -22   -5.80    5.40
   3  -3 -22   -0.90    4.30
   3   3 -21   16.10    7.10
   3  -3 -21   12.00    6.90
   3   3 -20    0.60    6.80
   3  -3 -20   -5.60    6.00
  -3   3  19    2.50    6.90
   3   3 -19    8.10    7.20
   3  -3 -19    7.40    8.90
   3  -3 -19    0.70   11.70
   3   3 -18    1.40    6.70
  -3   3  18   -9.20    5.30
   3  -3 -18   -6.40   12.00
   3  -3 -18    5.60    8.60
  -3   3  17   49.80   12.40
   3   3 -17   17.70    9.30
   3  -3 -17   57.39   12.40
   3  -3 -17   18.60   14.70
   3   3 -16   22.80    9.10
  -3   3  16   28.00   10.20
   3  -3 -16    6.40    9.90
   3  -3 -16   14.80    9.30
   3  -3 -16   31.70   13.80
  -3   3  15   34.90   11.10
   3   3 -15   17.50   14.90
   3  -3 -15   27.00   14.20
   3  -3 -15   19.30   13.40
   3   3 -14   14.90   13.00
  -3   3  14   26.00    9.70
   3  -3 -14   12.90   12.90
   3  -3 -14   29.20   13.80
   3   3 -13   26.00   13.80
  -3   3  13   27.60    9.60
   3  -3 -13   -8.70   11.40
   3  -3 -13   34.50   14.10
  -3   3  12   50.89   12.80
   3   3 -12   35.40   14.40
   3  -3 -12   71.49   16.40
   3  -3 -12   55.29   16.30
  -3  -3  12   31.40   13.40
   3   3 -11   17.10   11.90
  -3   3  11   16.40    9.40
  -3   3  11   30.20   11.50
  -3  -3  11   72.99   13.70
   3  -3 -11   49.00   13.00
   3  -3 -11   15.10   11.70
   3  -3 -11   20.30   11.30
  -3   3  10   87.99   17.80
  -3   3  10   79.79   18.50
   3   3 -10   74.19   19.70
   3  -3 -10   66.69   19.10
   3  -3 -10   98.69   19.80
  -3  -3  10   91.89   18.70
   3   3  -9  179.58   33.10
  -3   3   9  190.78   32.80
  -3   3   9  183.08   31.80
   3  -3  -9  185.38   33.30
  -3  -3   9  157.38   32.20
  -3  -3   9  141.19   32.10
   3  -3  -9  188.78   33.10
  -3   3   8  458.55   80.09
   3   3  -8  454.65   80.69
  -3   3   8  507.35   81.29
  -3  -3   8  416.36   80.39
  -3  -3   8  554.84   80.99
   3  -3  -8  481.15   80.99
   3  -3  -8  429.36   80.49
   3   3  -7  111.09   22.30
  -3   3   7  137.39   22.60
   3  -3  -7  102.29   22.10
   3  -3  -7   97.29   24.00
  -3  -3   7  105.59   21.80
  -3   3   6   39.00   10.70
   3   3  -6   28.60   10.70
   3  -3  -6   40.60   10.70
  -3   3   5    6.60    8.00
   3   3  -5   25.60    8.90
   3  -3  -5   25.40    8.20
  -3   3   4   17.20    7.90
  -3   3   3    2.00    6.60
  -3  -3   3    4.70    4.00
  -3   3   2  124.99   23.90
  -3   3   1  366.16   60.19
   3   3  -1  328.07   59.79
   3   3   0  220.58   40.50
  -3   3   0  241.78   41.00
  -3   3  -1  324.07   52.29
   3   3   1  277.17   51.99
   3   3   2 1710.83  291.07
   3   3   3  269.57   47.50
   3   3   4  363.66   63.39
   3   3   5   -4.50    6.10
  -3  -3  -5    8.40    7.90
   3   3   6  189.38   34.40
  -3  -3  -6  186.28   35.00
   3   3   7    7.50    6.90
  -3  -3  -7   -4.80    7.10
  -3  -3  -7    0.50    8.40
   3   3   8   62.69   12.50
   3   3   8   45.70   13.40
   3  -3   8   51.69   13.70
  -3  -3  -8   60.19   14.90
  -3  -3  -8   59.89   13.60
  -3  -3  -8   52.29   13.80
   3  -3   8   40.60   12.90
   3   3   9  160.98   26.00
   3   3   9  108.19   27.10
  -3  -3  -9  149.39   28.60
  -3  -3  -9  148.79   27.40
  -3  -3  -9  109.99   26.30
   3  -3   9  160.08   27.30
   3   3  10   13.30    7.20
   3   3  10   45.10   11.50
  -3  -3 -10   14.60   10.70
  -3  -3 -10   28.60   10.80
   3  -3  10   16.10    9.10
   3   3  11  379.76   69.99
   3   3  11  384.06   68.29
   3  -3  11  361.76   69.59
  -3  -3 -11  377.86   69.99
  -3  -3 -11  444.96   69.29
   3   3  12   -0.80    5.80
  -3  -3 -12   11.90    9.90
   3   3  13  125.69   24.40
  -3  -3 -13  124.79   26.00
   3   3  14   -1.10    6.40
  -3  -3 -14   13.90   12.30
   3   3  15   36.80   11.60
  -3  -3 -15   65.19   17.60
   3   3  16   26.70   10.50
  -3   3 -16   40.60   10.10
  -3  -3 -16   31.70   12.20
  -3  -3 -16   15.40   13.90
  -3   3 -17    5.20    7.70
   3   3  17    3.80    7.00
  -3  -3 -17    3.40    9.60
  -3  -3 -17  -16.10    9.90
  -3   3 -18   11.50    7.90
   3   3  18   -5.80    5.70
  -3  -3 -18    4.70   11.90
  -3  -3 -18   13.30    9.20
   3   3  19   -7.40    5.90
  -3   3 -19   -8.40    6.70
  -3  -3 -19   -1.20    8.70
  -3   3 -20  -12.10    6.70
  -3  -3 -20   -1.60    8.10
  -3   3 -21    1.60    6.50
  -3  -3 -21    7.90    7.50
  -3   3 -22    0.20    5.00
  -3   3 -23   -0.60    4.10
   3   4 -23   14.70    4.90
   3   4 -22   14.40    6.10
   3   4 -21    0.90    5.60
   3   4 -20    4.90    6.90
   3   4 -19   15.70    7.60
  -3   4  19    6.80    8.10
  -3   4  18    6.30    7.20
   3   4 -18   -6.60    6.70
   3  -4 -18   -9.80   11.90
   3  -4 -18   -8.30    8.20
   3   4 -17    6.30    7.20
  -3   4  17   -3.70    6.50
   3  -4 -17   -2.10   11.70
   3  -4 -17   -3.10    8.00
   3   4 -16   13.20    7.60
  -3   4  16    3.10    7.50
  -3   4  16    6.70    8.30
   3  -4 -16   -0.70    6.50
   3  -4 -16   13.40   12.90
   3  -4 -16    7.20    9.10
  -3   4  15  147.59   29.70
   3  -4 -15  159.98   33.10
  -3   4  14   55.29   14.00
   3  -4 -14   53.89   17.60
  -3   4  13   43.50   11.60
   3  -4 -13   20.40   13.70
  -3   4  12  136.79   25.40
   3  -4 -12  117.39   27.10
  -3   4  11   10.30    7.20
   3  -4 -11    9.50   10.60
  -3  -4  11   12.00    9.90
   3  -4 -11   13.40   11.60
   3  -4 -11   -7.40    9.50
  -3   4  10   17.20    8.40
  -3   4  10   19.30   10.20
  -3  -4  10   35.10   12.40
   3  -4 -10   20.70   12.00
  -3  -4  10   36.80   11.20
   3  -4 -10   17.10   11.40
  -3   4   9   14.60    7.30
  -3   4   9    7.20    8.50
  -3  -4   9    5.90    9.60
   3  -4  -9   27.40   10.50
   3  -4  -9    8.50   10.00
  -3  -4   9   24.70    9.60
  -3   4   8   -2.40    5.60
  -3   4   8   -2.50    8.00
  -3  -4   8    4.20    7.00
  -3  -4   8  -12.30    7.90
   3  -4  -8    3.10    7.30
   3  -4  -8   -2.00    9.50
  -3   4   7  112.79   22.60
  -3   4   7   94.09   21.00
   3  -4  -7  123.49   22.60
   3  -4  -7  117.99   22.50
  -3  -4   7  103.49   22.30
  -3   4   6   28.50   12.20
  -3  -4   6   60.59   14.30
  -3   4   5  139.89   27.00
  -3  -4   5  139.69   27.40
  -3   4   4  107.19   19.90
  -3  -4   4   86.29   19.50
  -3   4   3  330.67   58.29
  -3   4   2   17.80    8.50
   3   4  -1   36.40    9.20
  -3   4   1   13.10    8.70
   3   4   0  112.19   21.70
  -3   4   0  107.89   21.90
   3   4   1    0.90    6.60
  -3   4  -1    4.60    6.90
   3   4   2  393.96   68.69
   3   4   3   66.49   14.80
   3   4   4  146.69   25.20
   3  -4   4  118.39   24.80
   3   4   5  476.45   78.19
   3  -4   5  419.06   77.69
  -3  -4  -5  486.35   78.49
  -3  -4  -5  431.66   77.39
   3   4   6   40.70    9.40
   3   4   6   24.30   10.00
  -3  -4  -6   15.10   10.30
  -3  -4  -6   39.20   10.70
   3  -4   6   22.50   11.40
   3   4   7  135.29   25.40
   3   4   7  136.09   23.90
  -3  -4  -7  111.39   25.20
  -3  -4  -7  119.69   26.60
   3  -4   7  129.49   26.00
   3   4   8  249.28   50.29
   3   4   8  299.67   49.20
  -3  -4  -8  292.47   51.09
  -3  -4  -8  252.07   49.50
   3  -4   8  288.17   50.39
  -3  -4  -8  288.37   49.70
   3   4   9   39.40   12.20
   3   4   9   20.20    8.70
  -3  -4  -9   52.99   12.70
   3  -4   9   21.90   12.20
   3  -4   9   30.20   10.70
  -3  -4  -9   33.70   12.20
  -3  -4  -9   35.80   11.90
   3   4  10   35.60   12.40
   3   4  10   34.80   10.10
  -3  -4 -10   35.80   12.20
  -3  -4 -10   44.00   12.60
   3  -4  10   32.60   11.60
  -3  -4 -10   59.29   14.70
   3   4  11   13.80    7.30
  -3  -4 -11   -7.20   15.80
  -3  -4 -11    3.60   10.30
   3   4  12   14.90    8.20
  -3  -4 -12   27.80   13.10
   3   4  13    3.20    7.20
  -3  -4 -13   -1.40   12.10
   3   4  14   25.20    9.50
  -3  -4 -14  -13.70   11.40
  -3   4 -15   -6.90    6.50
   3   4  15    1.30    7.80
  -3  -4 -15    4.00   11.90
  -3  -4 -15   20.50   11.40
   3   4  16    8.10    8.10
  -3   4 -16   10.50    8.60
   3   4  16   21.10    8.90
  -3  -4 -16   16.70   13.10
  -3  -4 -16   21.20   10.20
   3   4  17   -1.10    7.50
  -3   4 -17   -2.90    7.40
  -3  -4 -17   25.00    9.50
  -3  -4 -17   -2.80   10.80
  -3   4 -18    8.80    7.60
   3   4  18    3.90    7.30
  -3  -4 -18    0.80   11.70
  -3  -4 -18    6.70    9.50
  -3   4 -19    7.50    7.60
  -3  -4 -19    0.50    8.30
  -3   4 -20    7.90    6.50
  -3  -4 -20    2.90    7.70
  -3   4 -21   -3.50    5.00
  -3   4 -22    7.70    5.00
   3   5 -22   -4.10    3.90
   3   5 -21    0.70    4.80
   3   5 -20    1.40    5.80
  -3   5  19    0.40    7.00
   3   5 -19    9.30    6.70
  -3   5  18   -3.20    6.50
   3   5 -18    0.30    7.00
  -3   5  18    0.00    6.40
   3   5 -17   -7.70    7.20
  -3   5  17   10.40    7.80
  -3   5  17    1.50    6.80
   3  -5 -17   10.80   14.40
   3  -5 -17    6.50    8.40
   3   5 -16   -3.50    7.00
  -3   5  16    2.30    8.50
  -3   5  16   -4.60    6.50
   3  -5 -16    7.70    8.90
   3  -5 -16    4.30   12.20
   3  -5 -16    8.60    7.70
  -3   5  15    3.50    7.40
  -3   5  15   -7.10    7.20
   3   5 -15   -3.40    7.00
   3  -5 -15   -0.70    6.50
   3  -5 -15   -4.70   11.50
   3  -5 -15   -8.40    8.70
  -3   5  14   64.99   15.80
   3  -5 -14   51.29   17.90
  -3   5  13   -9.00    7.50
   3  -5 -13  -15.70   11.40
  -3   5  12  185.78   34.50
   3  -5 -12  181.98   36.10
  -3   5  11    2.60    7.00
   3  -5 -11   37.80   13.50
  -3  -5  11    5.10   10.40
  -3   5  10  108.89   26.10
  -3  -5  10  193.58   29.00
   3  -5 -10  100.59   28.10
  -3   5   9  148.79   27.60
  -3   5   9  126.49   25.20
   3  -5  -9  109.59   26.60
  -3  -5   9  160.98   27.30
  -3  -5   9  128.89   27.40
  -3   5   8  -17.40    7.70
  -3   5   8    4.80    7.20
   3  -5  -8    5.90    7.30
  -3  -5   8   12.90   11.10
  -3   5   7   -3.20    7.10
  -3   5   7   -2.20    6.80
   3  -5  -7   10.60    7.50
  -3  -5   7    4.60    9.80
  -3   5   6  337.07   60.79
  -3   5   6  349.87   61.99
   3  -5  -6  336.97   60.89
  -3  -5   6  370.56   61.99
  -3   5   5   41.30   11.50
  -3   5   5   38.10   10.00
   3  -5  -5   19.40    9.60
  -3  -5   5   48.60   13.50
  -3   5   4  658.93  111.39
  -3  -5   4  678.33  110.39
  -3  -5   4  611.94  111.09
   3  -5  -4  623.84  110.49
  -3   5   3   -1.00    7.00
  -3  -5   3    3.30    5.20
   3  -5  -3   -1.70    6.20
  -3  -5   3   14.80    9.50
  -3   5   2  302.17   48.00
  -3  -5   2  279.97   46.20
   3  -5  -2  274.17   46.40
   3  -5  -2  214.18   47.10
  -3  -5   2  259.07   46.90
   3   5  -1   23.90    8.80
  -3   5   1   21.40    9.40
  -3  -5   1   19.80    9.60
   3  -5  -1   -1.70    8.20
   3  -5  -1   17.70    7.10
  -3   5   0   75.79   17.40
   3   5   0   76.19   17.20
   3  -5   0   73.29   17.30
  -3  -5   0   81.19   17.70
   3  -5   0   79.89   15.60
   3   5   1  156.48   25.90
   3  -5   1  113.19   24.50
   3  -5   1  127.09   23.50
   3   5   2   89.99   21.20
   3  -5   2  116.09   22.20
   3  -5   2   99.79   19.60
   3   5   3   18.90   10.00
   3   5   3   36.30    9.90
   3  -5   3   34.10   11.80
   3  -5   3   42.30    9.40
   3   5   4   24.20    8.20
   3   5   4    0.70    8.50
   3  -5   4   18.30    6.20
   3  -5   4   10.70    9.40
   3   5   5   56.99   12.60
   3   5   5   38.80   10.00
  -3  -5  -5   15.90    8.80
   3  -5   5   43.20   12.50
  -3  -5  -5   13.30   10.50
   3  -5   5   33.00    8.20
   3   5   6    4.10    6.00
   3   5   6    1.10    7.70
  -3  -5  -6   -5.20    7.80
  -3  -5  -6    3.90    9.80
   3  -5   6    1.60    5.20
   3  -5   6    3.90    9.10
   3   5   7    6.20    9.00
   3   5   7   15.50    7.70
  -3  -5  -7    3.20    9.10
   3  -5   7   -4.90    8.80
  -3  -5  -7   10.80   10.60
   3   5   8    9.00    7.40
   3   5   8   -6.50    8.60
   3  -5   8   30.80   11.80
  -3  -5  -8    3.70    9.10
  -3  -5  -8    1.30    9.70
   3   5   9    2.00    6.90
   3   5   9   -6.00    8.10
   3  -5   9   -3.00    7.90
   3  -5   9   18.30   11.20
  -3  -5  -9    3.90   11.00
  -3  -5  -9    5.80    9.50
   3   5  10   23.80    9.00
   3  -5  10   -0.20   11.00
  -3  -5 -10   29.30   12.10
   3   5  11   13.00    8.10
  -3  -5 -11   15.50    9.80
   3   5  12   30.20   10.90
   3   5  13   -2.20    7.20
   3   5  14  116.09   25.40
   3   5  14  135.39   26.40
  -3   5 -14  138.99   24.70
   3   5  15  124.09   22.20
   3   5  15   82.89   22.40
  -3   5 -15  111.39   22.00
  -3  -5 -15  121.69   22.70
   3   5  16  -13.80    5.70
  -3   5 -16   -4.70    6.60
   3   5  16   -5.00    7.50
  -3  -5 -16  -12.00    8.30
  -3   5 -17    9.60    7.70
   3   5  17    1.40    6.50
   3   5  17   -5.80    6.80
  -3  -5 -17    4.10    8.90
   3   5  18   11.70    7.10
   3   5  18    4.40    8.10
  -3   5 -18   -6.80    6.80
  -3  -5 -18    5.70    8.00
  -3   5 -19   28.70    7.90
   3   5  19    6.30    9.50
  -3  -5 -19   13.60    8.50
  -3   5 -20    1.80    5.70
  -3   5 -21   -2.00    4.60
  -3   5 -22   -1.90    3.90
   3   6 -21    1.80    4.10
   3   6 -20   -2.40    4.70
  -3   6  20   -4.70    4.60
  -3   6  19   16.40    6.40
   3   6 -19   16.80    6.80
  -3   6  18   47.40   11.20
   3   6 -18   54.39   11.70
  -3   6  17   17.40    9.00
   3   6 -17   12.50    7.30
  -3   6  17    8.30    7.00
  -3   6  16   12.50    9.30
  -3   6  16   30.10    8.70
   3   6 -16   27.00    9.00
   3  -6 -16   24.90    8.80
  -3   6  15    3.50    7.20
  -3   6  15  -19.10    6.40
   3  -6 -15    4.50    7.30
  -3   6  14    3.50    8.50
  -3   6  14    1.50    7.60
   3  -6 -14   37.20    8.40
  -3   6  13  261.57   42.80
  -3   6  13  283.17   45.30
   3  -6 -13  196.18   43.40
  -3   6  12    6.90    8.50
  -3  -6  12    0.80   12.40
  -3   6  11   43.80   13.20
  -3  -6  11   35.30   15.30
  -3   6  10   10.20    8.50
  -3  -6  10  -19.50    9.60
  -3   6   9   16.70    8.50
  -3  -6   9   -4.50    9.40
   3  -6  -9    7.50   11.10
  -3   6   8    8.50    8.40
   3  -6  -8    6.90    8.50
  -3  -6   8   -0.80   11.20
  -3   6   7    2.20    6.90
   3  -6  -7    2.30    7.10
  -3  -6   7   -4.80   10.50
  -3   6   6   91.09   19.90
  -3   6   6   74.99   20.30
  -3  -6   6  106.09   23.10
   3  -6  -6  101.49   20.40
  -3   6   5   -6.40    6.70
  -3   6   5   -7.50    7.00
   3  -6  -5   10.00    7.50
  -3  -6   5    9.30   10.50
  -3   6   4   93.89   21.20
  -3  -6   4   90.89   18.90
   3  -6  -4  105.99   19.70
  -3  -6   4   93.79   21.80
  -3   6   3  201.88   33.70
   3  -6  -3  145.99   31.70
  -3  -6   3  182.68   33.40
  -3  -6   3  180.88   31.80
  -3   6   2  183.88   32.60
   3  -6  -2  175.18   30.90
  -3  -6   2  201.58   32.80
   3  -6  -2  131.79   31.50
  -3  -6   2  162.98   30.40
  -3   6   1   63.89   20.50
  -3  -6   1  109.29   19.70
   3  -6  -1  128.89   20.40
  -3  -6   1  102.69   21.20
   3  -6  -1   89.99   21.90
  -3   6   0   16.50    9.40
   3   6   0   13.50    8.30
   3   6   0   24.80   10.20
  -3  -6   0   34.00    8.60
   3  -6   0   20.30    7.90
  -3  -6   0   26.20   10.50
  -3  -6   0   13.10   10.40
   3  -6   0   16.20   10.40
   3   6   1  279.47   54.79
   3   6   1  308.57   56.29
   3  -6   1  343.97   54.89
  -3  -6  -1  310.87   54.89
  -3  -6  -1  310.47   55.69
  -3  -6  -1  315.87   56.19
   3  -6   1  318.57   55.79
   3   6   2  289.37   49.99
   3   6   2  281.97   48.70
   3  -6   2  253.87   48.00
   3  -6   2  278.47   49.50
  -3  -6  -2  275.17   48.40
  -3  -6  -2  275.77   50.19
   3   6   3    6.80    7.10
   3   6   3    8.20    8.40
  -3  -6  -3   21.30    8.30
   3  -6   3    3.20    5.60
  -3  -6  -3   17.70    9.80
   3  -6   3    4.90    9.40
   3   6   4    5.30    8.70
   3   6   4   13.90    7.90
   3  -6   4   14.90    6.40
  -3  -6  -4    3.20    9.00
   3  -6   4    5.30    9.90
  -3  -6  -4    5.60    7.60
   3   6   5    0.00    7.80
   3   6   5    6.60    7.00
  -3  -6  -5    9.10    7.30
   3  -6   5   -4.50    5.20
   3  -6   5   11.60   10.20
  -3  -6  -5   19.50   10.40
   3   6   6   10.20    9.80
   3   6   6   20.30    8.70
   3  -6   6   15.00    7.20
  -3  -6  -6   -3.40   10.20
  -3  -6  -6    3.50    9.80
   3  -6   6   24.70   12.60
   3   6   7   77.69   27.20
   3   6   7  116.79   22.40
   3  -6   7  112.09   24.90
  -3  -6  -7  113.29   23.00
   3   6   8   91.79   19.90
   3  -6   8   86.29   21.40
  -3  -6  -8   86.59   20.30
   3   6   9   -9.80    6.20
   3  -6   9    0.70   10.80
  -3  -6  -9   -7.10    9.90
   3   6  10   21.50    9.60
  -3  -6 -10   25.60   11.10
   3  -6  10   -1.90   12.70
   3   6  11   -3.60    7.80
  -3  -6 -11    8.40   11.30
   3  -6  11   -1.30   12.30
   3   6  12    9.80    9.20
   3   6  13   -3.60    8.10
  -3   6 -13   25.50    7.70
   3   6  13    5.00    8.20
   3   6  14    6.00    7.70
  -3   6 -14   13.30    7.80
   3   6  14   20.90    9.40
   3   6  15   -3.70    6.70
  -3   6 -15   -1.30    6.60
   3   6  15   -4.10    6.70
   3   6  16    0.70    7.00
  -3   6 -16    5.10    7.20
   3   6  16    5.80    8.10
  -3   6 -17   50.89   10.50
   3   6  17   17.80    9.30
  -3   6 -18    7.80    6.50
   3   6  18    1.00    6.00
   3   6  19    0.30    4.90
  -3   6 -19   -1.30    5.50
   3   6  20   10.70    5.30
  -3   6 -20   15.30    6.10
  -3   6 -21   10.60    4.90
  -3   7  20   -1.50    4.10
  -3   7  19    9.00    5.40
  -3   7  18   -1.50    5.10
  -3   7  17    6.40    6.10
  -3   7  16   32.90    9.30
  -3   7  15   41.20    9.60
  -3   7  15   13.20   10.70
  -3   7  14   -0.10    7.80
  -3   7  14    7.10    7.30
  -3   7  13   30.20    8.70
  -3   7  13   11.20   10.30
  -3   7  13   16.50    8.40
  -3  -7  13   17.50   15.50
  -3   7  12   76.69   16.30
  -3   7  12   60.89   13.30
  -3   7  12   52.99   12.90
  -3  -7  12   30.80   17.70
  -3   7  11    5.40    9.00
  -3   7  11    3.40    7.60
  -3   7  11   -2.90   13.90
  -3  -7  11   19.40   14.10
  -3   7  10   70.89   17.30
  -3  -7  10   57.89   20.20
   3  -7 -10   63.89   19.00
  -3   7   9   11.90   10.00
  -3  -7   9    8.00   12.40
   3  -7  -9   10.00   12.30
  -3   7   8    6.10    8.70
   3  -7  -8    8.80    9.60
  -3  -7   8    3.70   12.70
   3  -7  -8   20.70   12.10
  -3   7   7   20.50   10.40
   3  -7  -7   21.10   10.00
  -3  -7   7   31.70   14.80
   3  -7  -6  154.48   29.10
  -3  -7   6  142.79   30.60
   3  -7  -5    9.80    7.90
  -3  -7   5    6.10   12.10
  -3  -7   4   -1.40    6.30
  -3  -7   4    5.70   11.00
   3  -7  -4   -1.20    6.50
   3  -7  -3   28.60    9.10
  -3  -7   3   12.00    7.80
  -3  -7   3   18.00   12.40
  -3   7   2  -19.00   12.00
   3  -7  -2    6.00    6.80
  -3  -7   2    7.00    6.40
   3  -7  -2   -0.10   10.40
  -3   7   1    8.90    9.10
   3  -7  -1   20.80    8.70
   3  -7  -1   13.80   11.20
  -3  -7   1   17.00   11.90
  -3  -7   1    7.60    7.40
   3  -7   0  -18.90    9.30
   3  -7   0    0.80    6.00
  -3  -7   0    4.40    6.70
  -3  -7   0    0.20    9.60
   3   7   1    9.90    9.20
   3  -7   1    1.30    9.40
  -3  -7  -1  -14.50    9.10
   3  -7   1    0.90    6.30
  -3  -7  -1    5.30    6.90
   3   7   2   -3.50    8.00
   3   7   2   -3.00    6.60
  -3  -7  -2    6.10    7.00
   3  -7   2   -2.20   10.00
  -3  -7  -2    3.10   10.00
   3  -7   2    2.70    6.40
   3   7   3   42.90   11.60
   3   7   3   30.60   12.80
  -3  -7  -3   21.20   10.40
   3  -7   3   51.59   10.30
   3  -7   3   22.10   13.20
  -3  -7  -3   32.70   14.50
   3   7   4   -4.20    6.80
   3  -7   4   63.19   15.30
  -3  -7  -4   16.50    8.70
   3  -7   4    1.60    5.90
   3   7   5  -10.10    6.10
  -3  -7  -5    8.70    7.90
   3  -7   5   -5.30    5.20
   3  -7   5   -4.90   11.10
  -3  -7  -5    6.80   10.50
   3   7   6   47.40   13.50
  -3  -7  -6   29.30   14.60
   3  -7   6   89.09   19.80
   3   7   7    4.10    8.00
  -3  -7  -7    2.70   10.70
   3  -7   7    0.80   12.30
   3   7   8   27.40   10.70
   3  -7   8   44.10   16.70
  -3  -7  -8   23.60   14.10
   3   7   9   -0.90    8.30
   3  -7   9  -13.30   11.30
  -3  -7  -9   -0.50   11.10
   3   7  10  134.29   24.70
   3  -7  10  112.99   27.70
  -3  -7 -10   93.99   24.70
   3   7  11   59.69   13.30
   3   7  11   46.80   14.10
   3   7  11   49.30   13.00
  -3   7 -11   50.09   17.80
   3  -7  11   59.19   20.30
  -3  -7 -11   44.10   16.60
   3   7  12  280.27   42.60
   3   7  12  201.78   40.90
   3   7  12  248.58   40.70
  -3   7 -12  215.08   40.30
   3  -7  12  198.88   44.00
  -3   7 -13    2.80    7.00
   3   7  13   16.80    8.10
   3   7  13    7.30    8.90
   3   7  13    9.20    8.60
   3   7  14    7.70    7.40
  -3   7 -14    6.20    7.50
   3   7  14   13.90    9.20
   3   7  15   48.70   11.60
  -3   7 -15   40.30   11.10
   3   7  15   48.70   13.70
  -3   7 -16   -8.20    6.20
   3   7  16   -6.80    6.40
   3   7  17   63.19   14.70
  -3   7 -17   89.29   15.50
   3   7  18    4.30    5.30
  -3   7 -18   -0.60    5.20
  -3   7 -19    8.10    4.90
   3   7  19    5.30    4.90
  -3   7 -20    0.40    3.90
   3   7  20    2.60    3.90
  -3   8  19   14.80    5.20
  -3   8  18   -3.00    4.50
  -3   8  17   25.10    7.40
  -3   8  16    8.50    6.10
  -3   8  15    4.10    6.40
  -3   8  14  141.89   23.70
  -3   8  14   74.29   27.70
  -3   8  14  124.09   23.40
  -3   8  13   45.60   12.80
  -3   8  13   29.80    8.50
  -3   8  13    3.60    7.70
  -3  -8  13   11.70   13.30
  -3   8  12   21.30   11.60
  -3   8  12    9.30    7.80
  -3   8  12    7.30    7.20
  -3  -8  12    6.70   12.30
  -3   8  11   -1.20    7.50
  -3   8  11   -1.20    8.70
  -3   8  11   -7.70    6.60
  -3  -8  11   11.80   13.50
  -3   8  10   -9.40    7.10
  -3   8  10    2.80    7.30
  -3  -8  10   -2.70   11.40
   3  -8 -10  -10.60   11.50
  -3   8   9    5.70    7.20
  -3   8   9   18.10    8.80
  -3  -8   9    0.50   12.80
   3  -8  -9   21.70   14.70
   3  -8  -8   37.40   16.90
   3  -8  -8   68.69   15.80
  -3  -8   8   38.90   18.60
   3  -8  -7   30.50   11.60
  -3  -8   7   40.50   16.80
  -3  -8   6    5.40   12.00
   3  -8  -6   -6.30    7.70
  -3  -8   5    4.80   11.80
   3  -8  -5   -6.00    7.50
  -3  -8   4    6.80   11.50
   3  -8  -4   19.70   10.10
  -3  -8   3   24.30   15.80
   3  -8  -3   47.20   13.20
  -3  -8   3   71.09   14.20
  -3  -8   2   11.50   11.50
  -3  -8   2   -1.40    7.50
   3  -8  -2    9.00    7.80
  -3  -8   1  -15.50    9.40
   3  -8  -1   20.40   13.30
   3  -8  -1    0.30    7.20
  -3  -8   1    6.90    7.50
   3  -8   0   13.60    8.50
   3  -8   0    4.60   12.70
  -3  -8   0   15.30   12.90
  -3  -8   0   11.10    8.00
   3  -8   1    7.90    6.90
  -3  -8  -1   -5.10    6.40
   3  -8   1    6.70   12.20
  -3  -8  -2   41.90   12.60
   3  -8   2   62.29   17.90
   3  -8   2   42.40   12.10
   3  -8   3   32.70   15.00
   3  -8   3   19.30    8.40
  -3  -8  -3   12.50    9.00
   3   8   4   -3.80    7.50
   3  -8   4   12.90    8.10
   3  -8   4  -13.10   12.20
  -3  -8  -4    9.70    8.30
  -3  -8  -4   15.80   11.50
   3   8   5    4.30    8.70
   3  -8   5   24.10    8.70
   3  -8   5    2.30   12.20
  -3  -8  -5   23.40   13.90
  -3  -8  -5   18.50    9.70
   3   8   6    4.90    8.50
   3  -8   6   11.50   12.80
  -3  -8  -6    9.20   12.30
   3   8   7  -10.30    7.60
   3  -8   7    0.60   12.50
  -3  -8  -7  -15.40   11.10
   3   8   8  109.29   21.50
   3   8   8  112.59   21.00
   3  -8   8   36.40   21.60
  -3  -8  -8  128.09   24.20
   3   8   9    5.20    7.20
   3   8   9   -5.70    7.80
   3   8   9    3.80    8.10
  -3  -8  -9    1.30   11.60
   3  -8   9   21.70   14.00
   3   8  10  127.99   19.10
   3   8  10   76.69   16.60
   3   8  10   63.99   15.60
   3  -8  10   46.10   20.40
  -3  -8 -10   67.39   20.00
   3   8  11   58.79   13.20
   3   8  11   80.89   17.60
   3   8  11   65.89   14.40
   3  -8  11   34.80   18.00
  -3  -8 -11   58.39   18.40
   3   8  12    0.60    7.40
   3   8  12    5.60    9.30
   3   8  12    4.00    7.50
   3  -8  12    3.10   12.80
   3   8  13   25.00    8.80
   3   8  13   25.20    8.70
   3   8  13    5.60    9.50
   3   8  14   18.50    8.80
   3   8  14   34.80    8.80
  -3   8 -15   10.40    7.00
   3   8  15    6.30    6.60
   3   8  16   -2.40    5.40
  -3   8 -16   -4.20    5.30
   3   8  17   11.40    5.70
  -3   8 -17    8.30    5.50
   3   8  18    7.30    4.80
  -3   8 -18   10.70    5.10
   3   8  19   11.10    4.40
  -3   9  17    1.70    4.30
  -3   9  16   -7.70    4.40
  -3   9  15    4.70    5.40
  -3   9  15    9.70    5.50
  -3   9  14   13.30    6.60
  -3   9  14   17.00    6.70
  -3   9  13   12.90    6.50
  -3   9  13    6.60    6.90
  -3   9  12    6.70    7.10
  -3   9  12   -2.80    6.00
  -3   9  11    2.50    7.20
  -3   9  11   16.90    7.00
  -3   9  10   82.59   14.10
  -3   9  10   61.59   14.10
  -3  -9  10   44.70   19.70
   3  -9 -10   49.60   19.20
  -3   9   9    7.30    6.70
  -3   9   9   -4.10    6.40
   3  -9  -9   -9.70   12.00
  -3  -9   9    3.60   13.10
  -3   9   8   11.80    7.70
  -3   9   8   19.10    7.60
   3  -9  -8   13.10    9.60
   3  -9  -8   -3.20   11.30
  -3  -9   8   -3.10   11.80
  -3   9   7    1.10    7.80
  -3  -9   7   -1.60   12.40
   3  -9  -7   14.50   13.10
   3  -9  -7   38.90   11.50
  -3   9   6    1.60    7.60
  -3  -9   6   -3.10   11.90
   3  -9  -6    2.30    8.30
  -3   9   5   87.49   15.80
   3  -9  -5   78.49   17.60
  -3  -9   5   35.10   19.40
  -3   9   4    2.40    7.40
  -3  -9   4   11.20   13.80
   3  -9  -4   -7.90    7.60
  -3  -9   3   80.19   25.30
   3  -9  -3  124.89   23.30
  -3  -9   2   10.50   14.80
   3  -9  -2   12.60    9.80
  -3  -9   2    0.70    8.30
   3  -9  -1   57.09   13.00
  -3  -9   1   34.20   16.80
  -3  -9   1   26.70   11.50
   3  -9   0   -0.80    7.20
   3  -9   0   14.40   13.70
  -3  -9   0   -4.40    7.00
   3  -9   1   68.79   16.00
   3  -9   1   73.49   19.60
  -3  -9  -1   49.00   14.70
   3  -9   2  269.77   49.00
   3  -9   2  273.87   46.30
  -3  -9  -2  235.68   47.90
  -3  -9  -2  230.48   46.30
  -3  -9  -3   40.30   13.50
   3  -9   3   30.60   16.00
   3  -9   3   45.10   12.70
  -3  -9  -3   67.79   18.40
   3   9   4   50.49   12.80
  -3  -9  -4   72.59   18.70
  -3  -9  -4   54.89   14.50
   3  -9   4   33.20   16.90
   3  -9   4   39.20   12.80
   3   9   5   90.99   18.30
   3  -9   5   70.99   22.70
  -3  -9  -5  106.09   23.40
   3   9   6   28.40    9.70
  -3  -9  -6   20.20   14.10
   3  -9   6   -5.10   13.00
  -3   9  -7   70.79   13.40
   3   9   7   39.90   12.10
   3   9   7   54.09   14.60
  -3  -9  -7   24.50   15.30
   3  -9   7   43.80   18.40
   3   9   8   53.29   13.00
   3   9   8    5.40    8.10
  -3   9  -8   19.50   10.10
   3   9   8   38.50    9.30
   3  -9   8   25.90   14.80
  -3  -9  -8    7.70   12.90
   3   9   9   33.70    9.90
   3   9   9   23.90   12.40
   3   9   9   27.60    8.70
  -3  -9  -9   26.50   13.80
   3  -9   9    6.60   13.80
   3   9  10   10.30   10.20
   3   9  10   19.60    8.60
   3   9  10   22.60    7.80
  -3  -9 -10   -4.40   10.40
   3  -9  10   -7.30   12.60
   3   9  11   38.50   11.40
   3   9  11   58.69   14.50
   3   9  11   57.69   12.20
   3   9  12   -2.80    6.60
   3   9  12   10.50    6.80
   3   9  13   10.30    7.50
   3   9  13   15.90    7.00
   3   9  14   39.90    8.80
   3   9  14   26.90    8.40
   3   9  15    0.90    5.40
   3   9  15   -0.20    5.00
   3   9  16    1.60    4.50
   3   9  17   -1.30    3.90
  -3  10  16    2.80    3.70
  -3  10  15   13.50    4.60
  -3  10  15    8.30    4.70
  -3  10  14    4.70    4.70
  -3  10  14    5.40    4.70
  -3  10  13    2.90    4.90
  -3  10  13    2.70    5.20
  -3  10  12   -0.80    5.20
  -3  10  12   -7.30    5.00
  -3  10  11   -6.90    5.80
  -3  10  11    2.20    5.50
  -3  10  10    2.40    6.50
  -3  10  10   11.40    6.20
  -3  10   9   13.50    7.30
  -3  10   8   22.40    8.60
  -3  10   7   35.90    9.00
  -3 -10   7    1.00   12.60
   3 -10  -7   16.00   14.10
   3 -10  -7   18.90   10.90
  -3  10   6    1.10    7.20
   3 -10  -6   13.90    9.20
  -3 -10   6    1.50   12.30
   3 -10  -6    2.00   12.80
  -3  10   5    9.80    7.60
  -3 -10   5   -6.30   12.00
   3 -10  -5  -10.90   12.30
   3 -10  -5    3.40    8.10
  -3  10   4   30.70    8.10
   3 -10  -4    1.20    7.30
  -3 -10   4  -15.10   10.60
  -3  10   3    2.20    7.30
  -3 -10   3   -6.20   11.40
   3 -10  -3    5.20    7.90
  -3  10   2   42.70   11.40
  -3 -10   2   61.19   17.60
  -3 -10   2   32.80   16.80
   3 -10  -2   29.00   11.30
  -3 -10   1  158.68   27.50
   3 -10  -1  139.79   26.80
  -3 -10   1   89.99   28.50
  -3 -10   0   13.40   13.40
   3 -10   0   -4.20    7.50
  -3 -10   0    7.10    8.90
  -3 -10  -1   86.29   16.90
  -3 -10  -1   36.90   16.90
   3 -10   1   44.60   13.50
   3 -10   1   46.80   19.20
   3 -10   2   20.80   15.30
   3 -10   2    2.90    7.00
  -3 -10  -2   13.90   14.30
  -3 -10  -2   -0.90    8.30
   3  10   3   92.89   19.00
   3 -10   3   52.49   22.70
  -3 -10  -3   98.69   21.50
   3 -10   3  128.89   21.30
  -3 -10  -3  102.49   23.90
   3  10   4    4.30    7.90
   3 -10   4   -0.70   12.50
  -3 -10  -4  -10.60   12.60
  -3 -10  -4   -5.90    7.60
  -3  10  -5   13.30    9.20
   3  10   5   13.50    8.50
   3 -10   5   -0.60   12.70
  -3 -10  -5   21.00   13.30
   3  10   6  109.19   16.60
  -3  10  -6   67.09   16.30
  -3 -10  -6   63.89   19.90
   3 -10   6   37.80   20.20
   3  10   7   22.40    8.40
  -3  10  -7   27.80    9.70
   3 -10   7   -3.90   12.60
  -3 -10  -7   14.20   13.00
   3  10   8   -2.80    7.10
  -3  10  -8   16.70    8.70
   3  10   9   15.00    8.00
   3  10  10   16.10    7.40
   3  10  10    0.80    6.00
   3  10  11   -0.30    5.50
   3  10  11   -4.10    6.00
   3  10  12   27.80    7.80
   3  10  12   29.90    8.10
   3  10  13   16.60    6.40
   3  10  13   17.40    6.00
   3  10  14    0.70    4.50
   3  10  14    5.40    4.50
   3  10  15    6.20    3.80
   3  10  15    1.00    3.70
  -3  11  13   -4.70    3.30
  -3  11  13    1.50    3.70
  -3  11  12    6.40    4.50
  -3  11  12    7.70    4.60
  -3  11  11    0.00    4.60
  -3  11  10    4.60    5.40
  -3  11   9   -2.40    5.10
  -3  11   8   14.80    6.40
   3  11  -8    7.00    7.20
  -3  11   7   13.20    6.90
   3  11  -7    4.90    7.30
  -3  11   6    0.40    6.10
  -3  11   5   31.80    8.80
  -3  11   4    6.20    7.50
  -3  11   4   -0.80    6.30
  -3  11   3   -8.10    7.30
  -3  11   3    1.10    6.40
   3 -11  -3   10.80   12.00
  -3  11   2    6.10    7.80
   3 -11  -2   -6.70    6.80
  -3  11   1   39.00   11.40
   3 -11  -1   36.60   11.50
  -3  11   0   12.00    8.70
   3 -11   0   -0.10    6.80
  -3  11  -1   -4.00    7.70
   3 -11   1    8.00    8.20
  -3  11  -2   19.00    9.20
  -3 -11  -2    1.40   14.30
  -3  11  -3   31.70   11.00
   3  11   3   41.60    9.90
   3  11   4   11.20    7.50
  -3  11  -4   29.70    9.70
  -3  11  -5    1.30    7.60
   3  11   5   -0.50    6.20
  -3  11  -6    2.50    7.40
   3  11   6    1.50    6.30
  -3  11  -7    2.50    7.30
   3  11   7   -3.60    5.90
   3  11   8    3.20    6.00
  -3  11  -8    2.80    6.80
   3  11   9   10.30    6.20
   3  11  10   -3.90    5.10
   3  11  11   -6.70    4.60
   3  11  12   -2.00    4.10
   3  11  12    2.50    4.10
   3  11  13    6.60    4.00
   3  11  13    7.80    4.40
  -3  12  10   21.60    5.50
  -3  12   9    2.10    3.80
   3  12  -8    1.10    5.10
  -3  12   8    1.70    4.20
   3  12  -7    6.00    5.80
  -3  12   7    3.20    4.40
  -3  12   6    1.50    4.80
   3  12  -6   -5.40    5.50
  -3  12   5    1.20    4.90
   3  12  -5    7.70    6.50
  -3  12   4   12.50    6.60
   3  12  -4   -1.50    6.30
  -3  12   4   13.40    6.00
   3  12  -3    7.10    7.60
  -3  12   3   30.40    7.50
  -3  12   2    7.00    6.30
  -3  12   1    8.20    6.80
  -3  12   0   -1.50    6.20
  -3  12  -1   37.10   10.10
  -3  12  -2    4.40    6.90
   3  12   3    5.90    6.20
  -3  12  -3   10.10    7.10
   3  12   4   -0.10    4.80
  -3  12  -4   11.50    7.00
   3  12   4    4.00    5.80
  -3  12  -5   10.20    6.50
   3  12   5    3.00    5.00
  -3  12  -6   -1.60    5.60
   3  12   6   -4.40    4.50
   3  12   7   16.10    5.40
  -3  12  -7   13.70    6.10
   3  12   8    2.30    4.20
  -3  12  -8    2.10    5.00
   3  12   9   -1.10    3.70
   3  12  10    3.40    3.50
   3  13  -5    3.70    4.20
   3  13  -4   -0.30    4.20
  -3  13   3    4.20    4.50
   3  13  -3    7.20    5.00
   3  13  -2    5.80    4.80
  -3  13   2    6.60    4.50
   3  13  -1    3.20    4.70
  -3  13   1    2.00    4.30
   3  13   0    6.20    4.80
  -3  13   0   -1.30    4.80
  -3  13  -1   11.70    5.30
   3  13   1    8.30    5.10
  -3  13  -2    0.40    4.60
   3  13   2   -3.50    4.20
  -3  13  -3   -3.50    4.40
   3  13   3    0.20    3.90
  -3  13  -4    5.60    4.30
   4   0 -24   -4.00    3.90
   4   0 -23   -1.10    4.70
   4   0 -22    8.60    6.20
   4   0 -21  -11.00    6.10
  -4   0  20   49.60   16.70
   4   0 -20  117.29   17.90
   4   0 -19   -7.00    6.80
   4   0 -19  -12.90   11.50
  -4   0  19   -5.30    6.60
   4   0 -18   49.10   13.00
   4   0 -18   51.59   18.80
   4   0 -18   83.49   15.10
   4   0 -17   41.40   16.80
   4   0 -17  -13.90    7.80
   4   0 -17   -9.10   11.70
   4   0 -16  170.98   28.00
   4   0 -16   87.19   27.70
   4   0 -15    8.70   12.20
   4   0 -15  -10.80    9.90
   4   0 -14  -11.30   10.20
   4   0 -14    3.50   11.80
   4   0 -13    6.20    9.80
   4   0 -13   -6.20   10.60
  -4   0  13    3.50    8.10
  -4   0  12   15.10    9.40
   4   0 -12   15.00   10.00
   4   0 -12   17.10   11.00
  -4   0  11    2.20    7.20
   4   0 -11   -0.40   10.50
   4   0 -11    1.30    9.10
  -4   0  10  210.28   37.50
   4   0 -10  193.98   37.40
   4   0 -10  211.18   38.70
   4   0  -9    5.50    9.00
  -4   0   9   -3.40    6.10
   4   0  -9    3.30    8.80
  -4   0   8  -13.70    5.80
   4   0  -8    4.20    8.40
  -4   0   7    4.60    6.00
   4   0  -7  -15.50    7.30
  -4   0   6 2270.07  387.46
   4   0  -6 2289.77  387.66
  -4   0   5    1.30    4.80
   4   0  -5   -5.20    7.30
  -4   0   4 3567.54  605.24
  -4   0   3    2.00    3.60
  -4   0   2 1775.02  301.37
  -4   0   1    2.40    2.60
  -4   0   1    0.40    1.40
  -4   0   0 7059.49 1197.18
  -4   0  -1   -2.30    3.10
   4   0   1    0.30    2.10
  -4   0  -2  577.94  100.29
   4   0   2  596.14  100.09
   4   0   3   -4.40    3.90
  -4   0  -3   -0.30    4.00
   4   0   4 1298.77  218.88
  -4   0  -4 1274.87  218.78
   4   0   5   -4.50    5.80
  -4   0  -5    0.30    5.10
  -4   0  -5    4.40    6.80
  -4   0  -6  973.10  173.38
  -4   0  -6 1039.90  173.08
   4   0   6 1034.30  173.28
   4   0   7    0.70    6.10
  -4   0  -7   -0.60    5.40
  -4   0  -7    7.40    8.20
   4   0   8  382.06   58.19
  -4   0  -8  312.47   57.69
  -4   0  -8  328.27   57.49
  -4   0  -8  309.57   58.19
  -4   0  -9    3.50    8.80
   4   0   9    2.90    6.60
  -4   0  -9   -6.40    8.10
  -4   0 -10  694.53  114.79
  -4   0 -10  670.63  115.29
   4   0  10  621.64  114.99
  -4   0 -11    1.40    9.40
  -4   0 -11  -13.70    9.60
   4   0  11   -7.60    6.10
   4   0  12  564.14  105.29
  -4   0 -12  636.94  105.19
  -4   0 -13   18.10   11.90
  -4   0 -13   -8.60   10.40
  -4   0 -14   36.90   14.30
  -4   0 -15    4.40   12.10
   4   0  16   30.10    9.50
  -4   0 -16   12.40   13.40
  -4   0 -17   11.30    9.70
  -4   0 -17   -8.20    7.10
  -4   0 -17    4.80   11.80
   4   0  17   -5.20    6.40
  -4   0 -18  184.68   38.80
  -4   0 -18  213.88   36.10
   4   0  18  160.28   35.80
  -4   0 -18  215.48   35.60
  -4   0 -19  -13.80   10.10
  -4   0 -19    7.20    7.50
  -4   0 -19   13.80    8.80
  -4   0 -20   66.39   13.90
  -4   0 -20   49.40   12.80
  -4   0 -21    2.80    6.40
  -4   0 -21    7.10    7.60
  -4   0 -22   96.59   18.70
  -4   0 -23   -6.30    4.60
   4   1 -24    3.50    4.40
   4  -1 -24    3.60    4.10
   4   1 -23    0.60    4.80
   4  -1 -23    1.10    4.70
   4   1 -22   -1.00    5.40
   4  -1 -22   -4.70    5.00
   4   1 -21    4.30    6.70
   4  -1 -21    6.40    6.70
   4   1 -20   72.69   14.00
  -4   1  20   82.49   15.70
   4  -1 -20   47.90   13.40
  -4  -1  20   50.59   14.30
  -4   1  19   12.00    8.20
   4   1 -19    4.10   13.80
   4   1 -19   -1.50    7.60
   4  -1 -19    1.60    6.80
   4  -1 -19    9.90    8.90
   4  -1 -19   18.70   13.60
   4   1 -18   18.60    8.50
  -4   1  18    2.40    8.40
   4   1 -18  -11.30    6.60
   4   1 -18   -3.50   12.40
   4  -1 -18    7.90   12.60
   4  -1 -18   -1.20    9.20
   4   1 -17   12.80    8.60
   4   1 -17   -5.30    7.00
   4   1 -17    4.20   13.00
   4   1 -17    3.40   13.70
  -4   1  17    9.10    9.20
   4  -1 -17    6.30   14.10
   4  -1 -17   -1.20    8.30
   4  -1 -17  -15.50   11.80
   4   1 -16    3.60   12.20
   4   1 -16   -1.70   11.90
   4  -1 -16   -7.10   10.80
   4  -1 -16    0.80   12.80
   4   1 -15   -2.40   10.70
   4   1 -15   -5.10    9.70
   4  -1 -15   11.70   13.00
   4  -1 -15    1.30   12.20
   4   1 -14   56.19   19.30
   4   1 -14   97.99   21.70
   4  -1 -14  122.49   23.70
   4  -1 -14   82.89   20.70
   4   1 -13   71.99   17.90
  -4   1  13   68.09   17.00
   4   1 -13   64.29   18.70
  -4  -1  13   61.09   16.90
   4  -1 -13   73.09   18.90
   4  -1 -13   76.59   18.10
   4   1 -12   22.10   13.20
  -4   1  12   31.30   11.90
   4   1 -12   53.39   14.30
  -4  -1  12   62.39   13.40
   4  -1 -12   51.29   15.00
   4  -1 -12   40.70   14.20
   4   1 -11  205.48   37.20
  -4   1  11  189.88   37.10
   4   1 -11  228.38   38.10
   4  -1 -11  185.78   37.10
  -4  -1  11  191.88   37.00
   4  -1 -11  200.48   37.90
  -4   1  10  339.47   55.09
   4   1 -10  305.57   55.39
   4   1 -10  299.97   54.49
  -4  -1  10  335.27   54.79
   4  -1 -10  284.57   55.29
   4  -1 -10  294.47   55.09
  -4   1   9   51.59   14.20
   4   1  -9   72.79   15.90
   4   1  -9   75.69   16.50
   4  -1  -9   76.99   16.50
   4  -1  -9   78.59   17.30
  -4  -1   9   49.70   13.80
   4   1  -8   64.39   15.40
  -4   1   8   76.89   14.40
  -4  -1   8   54.09   13.40
   4  -1  -8   55.69   15.70
  -4   1   7  180.78   29.50
   4   1  -7  145.79   29.70
   4  -1  -7  157.38   29.80
  -4  -1   7  157.28   29.00
   4   1  -6  337.67   61.99
   4   1  -6  384.86   63.69
  -4   1   6  363.26   63.29
   4  -1  -6  396.26   63.59
  -4  -1   6  392.56   63.29
   4   1  -5   71.29   15.10
  -4   1   5   50.99   13.50
   4  -1  -5   66.49   14.60
  -4  -1   5   75.09   13.40
  -4   1   4  583.74  100.59
  -4  -1   4  591.84  100.39
  -4   1   3  235.28   40.40
  -4  -1   3  230.58   40.10
  -4   1   2  260.17   45.80
  -4  -1   2  270.07   45.50
  -4   1   1    6.80    3.80
  -4  -1   1    1.20    2.90
   4   1   0   14.70    3.80
  -4   1   0   18.10    4.70
  -4  -1   0   15.50    5.00
   4   1   1  199.38   34.20
  -4   1  -1  195.78   34.40
  -4  -1  -1  195.98   34.50
   4   1   2  187.48   30.50
  -4   1  -2  165.58   30.50
  -4  -1  -2  170.58   30.90
   4   1   3    5.80    4.70
  -4   1  -3    9.10    4.70
  -4  -1  -3    9.60    5.80
   4   1   4 1038.70  175.38
  -4   1  -4 1001.80  175.18
  -4  -1  -4 1059.49  175.58
   4  -1   4 1024.00  175.48
  -4   1  -5  704.33  118.39
  -4   1  -5  634.74  118.69
   4   1   5  692.63  118.79
  -4  -1  -5  738.73  118.89
   4  -1   5  690.13  118.79
  -4  -1  -5  714.53  118.99
  -4   1  -6  934.21  168.38
   4   1   6 1015.40  168.88
  -4   1  -6  911.81  168.88
  -4  -1  -6 1001.90  169.08
  -4  -1  -6 1040.70  168.98
   4  -1   6 1061.29  168.98
  -4   1  -7    7.30    8.40
   4   1   7   13.80    7.10
  -4   1  -7    4.30    4.90
   4  -1   7   -1.40    6.20
  -4  -1  -7   -2.30    6.30
  -4  -1  -7   -5.20    6.90
   4   1   8  302.87   48.90
  -4   1  -8  247.18   48.80
  -4  -1  -8  253.47   48.70
  -4  -1  -8  289.37   49.30
  -4  -1  -8  266.77   48.70
   4  -1   8  295.97   48.90
   4   1   9  548.25   92.39
  -4   1  -9  533.05   91.89
  -4   1  -9  504.55   92.39
  -4  -1  -9  498.45   92.59
  -4  -1  -9  564.14   92.19
   4  -1   9  525.25   92.29
  -4  -1  -9  550.44   92.29
  -4   1 -10    5.80    8.70
  -4   1 -10    2.30   10.00
   4   1  10    9.40    7.90
  -4  -1 -10    0.10    8.50
  -4  -1 -10    6.50    7.30
   4  -1  10    4.50    6.60
  -4  -1 -10    0.10    9.40
  -4   1 -11   -4.30    8.80
  -4   1 -11    2.70    8.90
   4   1  11    3.40    7.20
   4  -1  11    0.70    6.40
  -4  -1 -11   -3.30   10.30
  -4  -1 -11   -7.70    9.10
   4   1  12  249.78   44.60
  -4   1 -12  255.87   45.40
  -4   1 -12  246.68   43.70
   4  -1  12  210.78   43.90
  -4  -1 -12  235.88   43.90
  -4   1 -13   68.39   18.30
   4   1  13   55.19   13.00
  -4   1 -13   57.49   15.90
  -4  -1 -13   47.40   16.00
  -4   1 -14  234.08   43.30
   4   1  14  221.78   41.40
  -4  -1 -14  240.48   43.50
   4   1  15   12.60    7.30
  -4   1 -15   12.50   11.70
  -4  -1 -15  -15.40   10.80
   4   1  16    9.00    7.40
  -4   1 -16  -12.30    9.80
  -4  -1 -16    3.30   11.00
  -4   1 -17  142.89   25.00
   4   1  17  164.48   25.70
  -4   1 -17  118.39   28.50
  -4   1 -17  132.69   25.30
  -4  -1 -17   83.79   27.10
  -4  -1 -17  118.89   25.30
  -4  -1 -17  124.99   25.10
  -4   1 -18    5.00   12.10
   4   1  18   14.80    8.30
  -4   1 -18   39.10   10.60
  -4   1 -18   19.10    8.50
  -4  -1 -18   16.40   12.40
  -4  -1 -18   38.20   11.00
  -4  -1 -18   21.60    8.70
  -4   1 -19   -7.80    6.90
  -4   1 -19  -18.50    8.20
  -4   1 -19   -9.30   11.00
   4   1  19   -1.00    6.20
  -4  -1 -19    8.20   11.90
  -4  -1 -19    6.40    6.90
  -4  -1 -19   -6.40    9.00
  -4   1 -20    2.40    6.90
  -4   1 -20   -2.30    7.50
  -4  -1 -20    6.60    7.00
  -4  -1 -20   -1.50    8.20
  -4   1 -21    2.70    6.80
  -4   1 -21    3.90    7.10
  -4  -1 -21   -4.00    7.50
  -4  -1 -21   -1.20    5.90
  -4   1 -22   -0.80    5.80
  -4  -1 -22    5.60    6.40
  -4  -1 -22    4.00    5.60
  -4   1 -23   -1.20    4.60
   4   2 -24   57.39    9.00
   4  -2 -24   28.60    8.00
   4   2 -23    1.70    5.10
   4  -2 -23   -1.00    4.10
   4   2 -22    8.20    6.10
   4  -2 -22   -0.20    5.00
   4   2 -21   20.10    7.80
   4  -2 -21   14.90    7.10
  -4   2  20    8.90    7.50
   4   2 -20    4.30    6.80
   4  -2 -20   -3.90    6.70
   4   2 -19  103.29   22.70
  -4   2  19  115.29   23.80
   4  -2 -19  111.89   27.50
   4  -2 -19  137.99   23.50
   4   2 -18    8.30    8.00
  -4   2  18   19.80    9.00
   4  -2 -18   29.80   10.40
   4  -2 -18   19.30   13.30
   4   2 -17  113.09   21.70
  -4   2  17  124.69   23.10
   4   2 -17  146.39   29.80
   4  -2 -17   46.40   24.10
   4  -2 -17   99.79   25.60
   4  -2 -17  118.09   21.50
  -4   2  16    8.40    7.50
   4   2 -16  -10.30   10.00
   4  -2 -16   -3.90   12.10
   4  -2 -16    8.10   12.30
   4   2 -15   12.90   15.90
   4   2 -15  -13.10   11.10
  -4   2  15   -1.70    7.40
   4  -2 -15   -4.60   11.70
   4  -2 -15   -1.60   12.50
  -4   2  14   26.70   10.40
   4   2 -14    5.50   11.70
   4   2 -14   14.20   12.00
   4  -2 -14   45.90   14.90
   4  -2 -14   42.50   14.00
   4   2 -13    9.10   10.30
   4   2 -13   27.00   12.90
   4  -2 -13    5.70   10.90
   4  -2 -13   -7.60   10.30
   4   2 -12   10.00   10.00
   4   2 -12    4.50   10.30
  -4   2  12   20.40    9.20
  -4  -2  12   15.80    8.50
   4  -2 -12    8.20   11.60
   4  -2 -12    4.60   11.20
  -4   2  11    5.50    7.70
   4   2 -11   -3.90    8.70
   4   2 -11   12.70    9.70
   4  -2 -11   -4.70    8.70
  -4  -2  11   15.10    7.60
   4  -2 -11   -5.10    9.90
   4   2 -10   25.30   10.60
   4   2 -10   27.20   11.40
  -4   2  10    5.60    8.70
   4  -2 -10   26.30   11.80
  -4  -2  10   33.30    9.80
   4  -2 -10   29.00   12.70
   4   2  -9  261.97   47.30
   4   2  -9  214.18   41.40
  -4   2   9  219.48   41.10
   4  -2  -9  216.08   41.40
   4  -2  -9  252.67   41.40
  -4  -2   9  217.18   40.70
   4   2  -8   66.99   16.50
  -4   2   8   67.99   15.10
  -4  -2   8   65.59   14.70
   4  -2  -8   55.19   15.80
   4  -2  -8   84.49   16.70
  -4   2   7  155.28   26.70
   4   2  -7  138.19   27.30
  -4  -2   7  150.98   26.00
   4  -2  -7  120.49   26.40
   4   2  -6  249.08   47.10
  -4   2   6  264.77   46.60
  -4  -2   6  259.47   46.30
   4  -2  -6  278.67   46.60
   4   2  -5 1378.76  235.08
  -4   2   5 1493.55  235.18
   4  -2  -5 1288.87  234.98
  -4   2   4 2151.38  365.66
  -4   2   3   -6.40    5.20
  -4  -2   3   -0.80    2.50
  -4   2   2   88.79   17.60
  -4  -2   2   92.19   16.50
   4   2  -1   20.90    6.30
  -4   2   1   26.90    7.00
  -4  -2   1   21.20    6.00
   4   2   0 1996.00  336.47
  -4   2   0 1900.81  336.67
  -4  -2   0 2047.10  336.67
   4   2   1  430.16   70.39
  -4  -2  -1  388.36   70.59
   4   2   2   15.20    5.90
  -4  -2  -2   17.40    7.20
   4   2   3 1315.57  221.28
  -4  -2  -3 1283.27  221.48
   4   2   4  111.19   22.40
  -4  -2  -4  129.19   23.00
  -4   2  -5   23.20    6.20
   4   2   5   18.90    8.40
  -4  -2  -5   22.00    9.10
  -4   2  -6  226.08   40.90
  -4   2  -6  225.48   40.20
   4   2   6  241.48   41.30
   4  -2   6  232.58   41.30
  -4  -2  -6  234.48   41.60
   4   2   7  149.29   28.20
  -4   2  -7  133.79   28.00
   4  -2   7  144.69   28.10
  -4  -2  -7  191.18   29.40
   4   2   8   25.80   10.30
  -4   2  -8   56.59   12.50
  -4  -2  -8   35.50   11.50
  -4  -2  -8   19.40   10.90
   4  -2   8   55.69   11.60
  -4   2  -9   84.89   17.00
   4   2   9   53.19   16.00
   4   2   9   68.69   14.70
  -4   2  -9   94.39   18.00
  -4  -2  -9  102.99   17.60
  -4  -2  -9   89.29   16.60
   4  -2   9   43.20   15.50
  -4  -2  -9   62.69   16.40
   4   2  10   43.30    9.00
  -4   2 -10   17.30   11.30
   4   2  10   25.30   10.30
  -4   2 -10   32.20   10.80
  -4  -2 -10   26.50   10.40
  -4  -2 -10   48.50   12.20
   4  -2  10   20.10   10.10
  -4   2 -11   36.30   13.10
   4   2  11   30.20    9.90
   4   2  11   38.80   11.80
  -4   2 -11   40.50   12.60
  -4  -2 -11   22.20   11.80
   4  -2  11   48.70   11.80
  -4  -2 -11   33.10   13.00
  -4   2 -12   16.20   10.40
   4   2  12   11.70    9.70
   4   2  12   19.10    7.90
  -4   2 -12    9.50   11.50
  -4  -2 -12    3.30   10.10
   4  -2  12   22.90    9.60
  -4   2 -13   97.39   19.20
  -4   2 -13   44.60   15.60
   4   2  13   62.09   14.00
  -4  -2 -13   53.29   16.90
  -4   2 -14   98.19   22.90
   4   2  14  107.49   20.40
  -4  -2 -14   76.29   22.40
  -4   2 -15   -1.10   10.90
   4   2  15   -3.30    6.60
  -4  -2 -15    2.30   12.30
  -4   2 -16    8.30   13.00
   4   2  16   20.30    8.40
  -4  -2 -16   18.90   13.50
  -4   2 -17   44.50   12.50
   4   2  17   82.69   14.60
  -4   2 -17   67.49   18.00
  -4  -2 -17   40.70   14.10
  -4  -2 -17   36.30   17.80
   4   2  18   36.10    9.60
  -4   2 -18   10.00    7.90
  -4   2 -18   22.00   14.70
  -4  -2 -18   10.40   13.20
  -4  -2 -18   13.40    9.90
  -4   2 -19   -6.00    7.10
   4   2  19   10.70    7.00
  -4  -2 -19    6.90   11.60
  -4  -2 -19   -8.90    8.80
  -4   2 -20    0.30    7.70
  -4  -2 -20    9.70    8.70
  -4   2 -21    8.30    7.10
  -4  -2 -21   -9.60    6.90
  -4   2 -22    3.40    5.60
  -4  -2 -22   -1.30    6.20
  -4   2 -23   14.80    5.60
   4   3 -23   -1.10    4.40
   4  -3 -23    0.10    3.80
   4   3 -22   52.29    9.00
   4  -3 -22   19.40    7.40
   4   3 -21   -4.40    5.60
   4  -3 -21    2.00    5.70
   4   3 -20   45.00   11.30
   4  -3 -20   46.30   11.20
   4   3 -19   27.10    9.00
  -4   3  19   24.90    9.60
   4  -3 -19   29.20   15.20
  -4   3  18    1.40    7.10
   4   3 -18   -1.60    6.40
   4  -3 -18    2.50   11.50
   4  -3 -18  -11.00    8.00
  -4   3  17   17.20    9.20
   4   3 -17   11.50    8.00
   4  -3 -17   17.80   10.30
   4  -3 -17   28.10   15.00
   4   3 -16   30.70   16.50
   4   3 -16   43.10   11.50
  -4   3  16   44.20   12.60
   4  -3 -16   24.60   11.10
   4  -3 -16   33.40   10.90
   4  -3 -16   54.99   17.00
  -4   3  15    6.40    7.90
   4   3 -15    6.00   13.20
   4  -3 -15  -13.20   12.40
   4  -3 -15   15.70   12.40
   4   3 -14   15.90   12.90
  -4   3  14   -8.30    6.40
   4  -3 -14   11.40   11.90
   4  -3 -14   10.70   12.60
  -4   3  13   17.30    8.80
   4   3 -13   -2.40   10.20
   4  -3 -13    9.90   12.50
   4  -3 -13   24.10   13.10
  -4   3  12   16.30    8.60
   4   3 -12   10.70   11.90
   4  -3 -12   21.80   13.10
   4  -3 -12   11.80   11.60
  -4  -3  12   15.90   10.20
  -4   3  11   -0.20    8.70
  -4   3  11   -0.60    6.00
   4   3 -11    0.10   10.00
   4  -3 -11   -8.20    9.30
   4  -3 -11   -2.00   10.20
  -4  -3  11   -0.80    7.80
  -4   3  10  170.48   30.70
  -4   3  10  170.38   29.70
   4   3 -10  165.68   31.40
   4  -3 -10  176.38   31.30
   4  -3 -10  169.38   30.50
  -4  -3  10   85.09   33.40
  -4  -3  10  148.99   30.10
  -4   3   9   14.00    7.30
   4   3  -9    1.70    9.00
  -4   3   9    6.50    7.30
   4  -3  -9    4.20    8.40
  -4  -3   9   -7.50    8.40
  -4  -3   9   -6.10    6.20
   4  -3  -9   17.30   11.40
   4   3  -8   63.69   15.50
  -4   3   8   46.10   12.90
  -4   3   8   48.60   13.80
   4  -3  -8   63.19   15.40
  -4  -3   8   61.39   15.40
  -4  -3   8   54.79   13.50
   4  -3  -8   76.49   15.70
  -4   3   7   25.10   10.30
   4   3  -7   42.10   12.10
  -4  -3   7   33.70   12.30
  -4  -3   7   32.10   10.00
   4  -3  -7   42.80   11.50
   4   3  -6   68.19   17.60
  -4   3   6   87.69   17.40
   4  -3  -6   83.09   17.10
   4   3  -5  181.58   32.90
  -4   3   5  202.28   33.00
   4  -3  -5  163.78   32.20
  -4   3   4  115.29   19.90
   4   3  -4   86.09   19.30
  -4   3   3   42.50   10.10
  -4  -3   3   32.50    7.70
  -4   3   2   74.49   14.80
  -4  -3   2   63.59   13.60
   4   3  -1  139.09   25.80
  -4   3   1  147.49   26.50
  -4  -3   1  140.79   25.80
  -4   3   0   93.19   20.70
   4   3   0  118.69   20.30
  -4  -3   0  107.19   20.40
   4   3   1   79.29   16.00
  -4  -3  -1   80.09   16.50
   4   3   2  122.79   22.40
  -4  -3  -2  113.19   23.50
   4   3   3   56.99   12.60
  -4  -3  -3   49.40   12.80
   4   3   4  222.28   39.50
  -4  -3  -4  215.28   40.00
   4   3   5   40.50   10.30
  -4  -3  -5   29.90   11.30
   4   3   6    9.40    7.40
  -4  -3  -6    5.50    8.10
   4   3   7  246.48   43.80
   4   3   7  257.67   44.50
  -4  -3  -7  245.38   43.70
  -4  -3  -7  206.28   44.10
  -4  -3  -7  307.07   45.60
   4   3   8  154.88   28.00
   4   3   8  142.39   26.50
  -4  -3  -8  198.08   28.90
   4  -3   8  136.49   27.60
  -4  -3  -8  136.99   27.60
  -4  -3  -8  148.49   27.30
   4  -3   8  120.69   27.30
   4   3   9  438.16   73.89
   4   3   9  453.75   75.19
  -4  -3  -9  359.06   73.69
  -4  -3  -9  484.65   75.89
   4  -3   9  419.56   74.89
  -4  -3  -9  449.76   74.39
   4   3  10  123.79   24.40
   4   3  10  122.79   26.60
   4  -3  10  133.39   26.30
  -4  -3 -10  122.89   25.50
  -4  -3 -10  152.18   27.90
  -4  -3 -10  141.59   25.80
   4   3  11    0.20    5.50
   4   3  11   16.30    9.90
  -4  -3 -11    2.50    9.30
  -4  -3 -11   -4.00    8.30
   4  -3  11    0.50    7.80
   4   3  12   24.60    8.30
  -4  -3 -12   -0.30   10.60
   4   3  13   51.09   12.60
  -4  -3 -13   44.60   16.40
   4   3  14    1.20    6.60
  -4  -3 -14   21.10   13.30
   4   3  15  147.09   23.50
  -4  -3 -15   74.69   24.60
   4   3  16    3.90    7.20
  -4   3 -16    5.70    6.60
  -4  -3 -16   25.10   12.80
  -4  -3 -16  -11.00    8.80
   4   3  17   66.09   18.20
  -4   3 -17  107.39   18.40
  -4  -3 -17   73.59   21.60
  -4  -3 -17   91.09   18.90
   4   3  18   16.20    8.10
  -4   3 -18   12.90    8.00
  -4  -3 -18   18.90   10.40
  -4  -3 -18   14.70   13.20
   4   3  19   10.70    7.80
  -4   3 -19   10.60    8.70
  -4  -3 -19   16.80    9.90
  -4   3 -20   12.70    7.60
  -4  -3 -20    7.20    8.90
  -4   3 -21    1.10    5.80
  -4  -3 -21   -2.80    7.00
  -4   3 -22   -0.80    5.00
  -4   3 -23    5.50    4.40
   4   4 -23    2.40    3.80
   4   4 -22   -0.20    4.90
   4   4 -21    0.60    5.50
   4   4 -20   13.40    6.90
   4  -4 -20    7.80    6.30
  -4   4  19   -5.20    6.00
   4   4 -19    0.10    6.50
  -4   4  18   22.10    9.40
   4   4 -18   20.10    8.40
   4  -4 -18   16.90   14.80
   4   4 -17   26.00    9.30
  -4   4  17   19.90    9.90
   4  -4 -17   32.50   10.40
   4  -4 -17   16.80   13.80
  -4   4  16   -6.30    6.90
   4   4 -16   -8.80    6.50
  -4   4  16    1.30    7.50
   4  -4 -16   -0.50    8.90
   4  -4 -16    3.30    7.60
   4  -4 -16    9.10   12.30
  -4   4  15   35.60   11.50
   4  -4 -15   23.80   15.00
  -4   4  14  122.29   23.90
   4  -4 -14  105.09   26.10
  -4   4  13   13.80    8.90
   4  -4 -13   26.50   12.90
  -4   4  12   38.80   11.10
   4  -4 -12   49.99   14.20
   4  -4 -12   15.40   13.00
  -4   4  11  107.39   23.70
   4  -4 -11  141.89   27.30
   4  -4 -11  129.99   26.40
  -4  -4  11  107.89   25.90
  -4  -4  11  126.79   25.50
  -4   4  10   44.20   16.20
  -4   4  10  104.39   16.90
  -4  -4  10   66.19   17.10
  -4  -4  10   62.09   16.90
   4  -4 -10   70.29   19.80
   4  -4 -10   74.79   18.50
  -4   4   9   34.10   14.80
  -4   4   9   64.59   14.30
  -4  -4   9   73.39   15.90
   4  -4  -9   78.19   16.70
   4  -4  -9   58.29   14.60
  -4  -4   9   74.29   17.00
  -4   4   8   27.40    9.10
  -4   4   8   15.20    9.60
   4  -4  -8   39.00   12.60
   4  -4  -8   27.00    9.70
  -4  -4   8   25.00    9.70
  -4  -4   8   40.10   12.20
  -4   4   7  804.42  138.09
  -4   4   7  805.42  138.89
   4  -4  -7  822.72  138.19
  -4  -4   7  879.81  138.79
   4  -4  -7  726.23  137.99
  -4   4   6   16.40    9.20
  -4  -4   6   27.80   11.60
  -4   4   5  213.78   39.00
  -4  -4   5  213.28   39.40
  -4   4   4   73.79   17.20
  -4  -4   4   81.39   17.20
  -4   4   3    1.20    7.50
  -4   4   2  104.89   18.50
  -4  -4   2   75.99   16.70
  -4   4   1   -6.30    7.70
   4   4  -1    6.10    6.40
  -4  -4   1   -3.90    5.60
   4   4   0  378.06   64.69
  -4   4   0  381.86   64.99
  -4  -4   0  353.76   64.59
   4   4   1   15.00    7.80
  -4  -4  -1   19.50    8.30
   4   4   2  205.98   36.10
  -4  -4  -2  191.98   36.80
   4   4   3    7.30    6.90
  -4  -4  -3   -4.20    7.20
   4   4   4   11.50    8.30
  -4  -4  -4   10.30    8.30
   4  -4   4    9.00    8.60
   4   4   5  133.29   27.60
  -4  -4  -5  176.88   28.70
  -4  -4  -5  145.09   27.30
   4  -4   5  138.09   27.60
   4   4   6   41.20   13.20
   4   4   6   61.49   13.00
  -4  -4  -6   72.09   14.40
  -4  -4  -6   40.10   14.40
   4  -4   6   55.59   14.40
   4   4   7  308.37   58.79
   4   4   7  340.97   57.89
  -4  -4  -7  394.86   59.79
   4  -4   7  305.47   58.49
  -4  -4  -7  330.87   58.29
   4   4   8  289.17   51.49
   4   4   8  274.97   49.70
  -4  -4  -8  263.67   50.19
  -4  -4  -8  287.87   51.59
   4  -4   8  267.57   50.59
  -4  -4  -8  330.97   50.79
   4   4   9   41.40   12.20
   4   4   9   49.10   10.90
   4  -4   9   33.70   12.90
  -4  -4  -9   39.90   12.40
  -4  -4  -9   16.70   12.30
  -4  -4  -9   57.89   12.30
   4  -4   9   19.30   10.60
   4   4  10    9.50    7.10
   4   4  10   26.70   10.80
  -4  -4 -10    6.10   10.40
   4  -4  10   19.20    9.30
  -4  -4 -10   26.50   10.20
  -4  -4 -10   14.00    9.90
   4   4  11  190.98   38.10
  -4  -4 -11  239.48   39.80
   4   4  12  308.07   53.79
  -4  -4 -12  294.87   55.09
   4   4  13   67.89   15.50
  -4  -4 -13   60.19   18.40
   4   4  14   74.39   17.60
  -4  -4 -14   88.09   21.10
   4   4  15  132.99   28.30
  -4   4 -15  137.49   28.00
   4   4  15  161.78   29.20
  -4  -4 -15  189.48   32.30
  -4  -4 -15  149.99   28.80
   4   4  16   16.60    8.30
  -4   4 -16   16.00    7.90
   4   4  16   11.00    8.20
  -4  -4 -16   11.50   11.90
  -4  -4 -16  -15.50    9.10
  -4   4 -17   46.80   11.80
   4   4  17   32.70   11.30
  -4  -4 -17   47.30   12.40
  -4  -4 -17   29.90   15.60
  -4   4 -18  -11.40    7.30
   4   4  18  -21.60    4.80
  -4  -4 -18  -14.10   12.00
  -4  -4 -18    7.90    8.50
  -4   4 -19   -8.80    7.00
  -4  -4 -19   -0.90    8.30
  -4   4 -20   -3.00    6.40
  -4  -4 -20    4.60    7.20
  -4   4 -21    5.00    5.70
  -4  -4 -21   10.60    6.70
  -4   4 -22   -1.40    4.30
   4   5 -22    7.10    4.40
   4   5 -21    6.90    5.10
   4   5 -20   17.70    6.90
   4   5 -19    1.70    6.70
  -4   5  19  -10.70    6.20
   4   5 -18    7.40    6.90
  -4   5  18    6.20    7.40
  -4   5  18   -1.70    6.40
  -4   5  17    2.70    7.10
  -4   5  17   18.00    9.80
   4   5 -17   20.70    8.50
   4  -5 -17   22.20   13.60
   4  -5 -17   18.90    8.20
  -4   5  16  -12.80    6.50
  -4   5  16   -2.20    6.60
   4   5 -16   -0.20    7.30
   4  -5 -16    9.10    8.70
   4  -5 -16   -3.60    7.10
   4  -5 -16    3.90   13.10
  -4   5  15   49.10   11.30
   4   5 -15   42.30   11.40
  -4   5  15   34.50   13.20
   4  -5 -15   59.89   11.30
   4  -5 -15   30.60   15.80
   4  -5 -15   37.00   12.40
  -4   5  14  127.69   24.70
   4  -5 -14  105.29   26.60
  -4   5  13   13.20    8.90
   4  -5 -13   12.90   12.20
  -4   5  12  156.88   31.70
  -4  -5  12  114.09   41.20
   4  -5 -12  197.68   33.10
  -4   5  11   13.60    8.20
   4  -5 -11   11.70   10.90
  -4  -5  11   14.20   11.70
  -4   5  10    9.80    7.50
   4  -5 -10    4.50    9.90
  -4  -5  10   -1.20    9.70
  -4  -5  10    3.70    8.90
  -4   5   9    5.50    7.50
  -4   5   9   12.20    9.70
  -4  -5   9   15.10   10.50
   4  -5  -9    9.30    7.90
  -4  -5   9   13.00    8.50
  -4   5   8  118.29   21.30
  -4   5   8   87.29   18.00
  -4  -5   8   75.49   19.60
   4  -5  -8   69.49   17.60
  -4   5   7  127.39   23.10
  -4   5   7  115.09   24.50
   4  -5  -7  114.79   22.50
  -4  -5   7  104.59   23.70
  -4   5   6   88.59   21.70
  -4   5   6   95.99   20.20
   4  -5  -6   99.79   20.50
  -4  -5   6  115.19   23.10
  -4   5   5   -1.30    7.30
  -4   5   5    7.80    6.90
  -4  -5   5    9.70    9.90
   4  -5  -5   -0.40    6.40
  -4   5   4   60.99   18.20
  -4  -5   4   89.99   17.50
  -4  -5   4  102.29   20.20
   4  -5  -4   93.19   18.10
  -4   5   3  771.42  124.59
  -4  -5   3  713.53  123.39
  -4  -5   3  707.73  124.09
   4  -5  -3  705.63  123.39
  -4   5   2  110.49   21.90
   4  -5  -2   99.89   20.10
  -4  -5   2  103.09   21.40
  -4  -5   2  105.39   19.80
  -4   5   1  637.14  106.49
   4   5  -1  662.93  106.29
  -4  -5   1  560.24  105.89
  -4  -5   1  469.45  106.99
   4  -5  -1  653.43  105.59
  -4  -5   1  688.73  106.09
   4   5   0   24.40   10.00
  -4   5   0   33.90   10.70
  -4  -5   0   24.60    9.80
   4  -5   0   30.80    8.70
   4  -5   0   29.90   10.80
  -4  -5   0   44.10   11.60
   4   5   1  498.95   84.59
   4  -5   1  432.76   84.09
   4  -5   1  489.65   83.49
  -4  -5  -1  548.85   84.79
   4   5   2   87.09   16.50
  -4  -5  -2   51.39   16.40
   4  -5   2   71.19   15.00
   4  -5   2   79.09   17.00
   4   5   3  117.49   20.40
   4   5   3   86.29   18.60
  -4  -5  -3   90.89   20.60
   4  -5   3   89.99   18.30
   4  -5   3  104.09   21.10
   4   5   4  122.49   24.20
   4   5   4  128.39   25.60
  -4  -5  -4  155.48   26.60
   4  -5   4  123.89   23.60
   4  -5   4  132.19   26.20
   4   5   5   57.09   11.70
   4   5   5   33.70    9.70
  -4  -5  -5   20.80   12.00
   4  -5   5   26.70   11.40
  -4  -5  -5   29.00   11.70
   4  -5   5   21.90    7.60
   4   5   6   30.40   13.00
   4   5   6   40.50   12.70
   4  -5   6   66.29   15.90
   4  -5   6   64.99   12.00
  -4  -5  -6   67.99   14.60
  -4  -5  -6   36.10   14.60
   4   5   7  685.13  120.59
  -4  -5  -7  721.23  122.29
  -4  -5  -7  712.03  120.99
   4  -5   7  694.53  121.59
   4   5   8   99.39   19.00
   4   5   8   79.39   20.20
   4  -5   8  113.69   21.90
  -4  -5  -8   59.69   20.20
  -4  -5  -8   89.09   20.10
   4   5   9    8.20    6.80
   4   5   9    4.80    9.70
   4  -5   9   -3.90    9.10
  -4  -5  -9   -2.50    9.10
   4   5  10    0.60    6.40
   4  -5  10    6.30   11.00
  -4  -5 -10   19.80   10.70
   4   5  11   32.60   11.10
  -4  -5 -11   25.40   12.20
   4   5  12   21.20   10.10
   4   5  13   62.09   16.00
  -4   5 -14    9.20    7.50
   4   5  14   17.70    9.50
   4   5  14   -3.50    8.40
  -4  -5 -14   -7.80   10.50
   4   5  15  145.19   25.40
  -4   5 -15  127.29   24.00
   4   5  15  117.29   24.20
  -4  -5 -15  107.69   24.30
  -4   5 -16   15.50    8.20
   4   5  16   22.20    8.00
   4   5  16   -0.20    7.20
  -4  -5 -16   24.10    9.80
   4   5  17   -3.40    7.20
   4   5  17   12.40    7.90
  -4   5 -17   -2.20    7.10
  -4  -5 -17    0.50    8.60
  -4   5 -18   -4.30    6.80
   4   5  18   -1.80    6.70
  -4  -5 -18   -3.40    7.60
  -4   5 -19    4.10    6.70
  -4  -5 -19   13.00    7.90
  -4   5 -20    9.60    6.10
  -4  -5 -20    9.90    6.60
  -4   5 -21   -3.70    4.60
  -4   5 -22   -1.10    3.80
   4   6 -21   -0.60    4.10
   4   6 -20    9.00    5.20
  -4   6  20    7.20    5.20
   4   6 -19   13.80    6.10
  -4   6  19    5.50    5.40
  -4   6  18    1.20    6.00
   4   6 -18   -1.10    6.00
  -4   6  17   -6.70    6.40
   4   6 -17   -0.50    6.60
  -4   6  17   -5.20    6.30
   4  -6 -17    0.10    6.60
  -4   6  16   11.30    9.00
  -4   6  16   11.10    7.10
   4  -6 -16    6.70    7.50
  -4   6  15   -9.30    6.40
  -4   6  15    8.80    8.30
   4  -6 -15   -3.50    6.90
  -4   6  14  186.78   30.60
  -4   6  14  147.99   28.30
   4  -6 -14  135.59   29.40
  -4   6  13   29.00   11.80
  -4   6  13   43.90   10.10
   4  -6 -13   32.80   10.70
  -4   6  12   12.50    9.20
  -4  -6  12   -0.20   12.70
  -4   6  11   82.29   18.20
  -4  -6  11   70.39   20.40
  -4   6  10    9.70    9.00
  -4  -6  10    5.40   11.00
  -4   6   9    0.90    7.80
   4  -6  -9    7.60   10.10
  -4  -6   9   -3.00   10.90
   4  -6  -9    5.50    8.20
  -4   6   8   27.00    9.30
   4  -6  -8   25.10   10.10
  -4  -6   8    5.70   11.40
  -4   6   7    1.30    7.30
   4  -6  -7   -8.70    6.70
  -4  -6   7    2.80    9.90
  -4   6   6    7.30    8.20
  -4   6   6   -1.60    7.00
   4  -6  -6    7.10    7.50
  -4  -6   6   -2.10    9.40
  -4   6   5   64.29   20.40
  -4  -6   5  107.39   22.50
   4  -6  -5  114.09   20.30
  -4   6   4   31.20   12.30
  -4  -6   4   37.20   10.30
  -4  -6   4   56.79   14.70
   4  -6  -4   36.60   11.00
  -4   6   3    9.60    8.90
  -4  -6   3    4.90    6.50
  -4  -6   3   11.60   10.30
   4  -6  -3    6.30    6.80
   4  -6  -3   18.60   10.20
  -4   6   2    8.30    8.40
  -4  -6   2   22.50   11.00
   4  -6  -2   -1.00    9.10
   4  -6  -2   11.80    7.60
  -4  -6   2   14.70    6.90
   4   6  -1   -0.40    8.90
  -4   6   1    1.30    8.30
  -4  -6   1   15.00    9.70
  -4  -6   1   13.60    7.00
   4  -6  -1   21.80    7.60
   4  -6  -1    2.20    8.70
   4   6   0  107.99   23.90
   4   6   0   99.69   22.60
   4  -6   0  126.89   24.90
  -4  -6   0  123.19   24.30
  -4  -6   0  130.09   22.40
  -4  -6   0  133.69   24.70
   4  -6   0  108.79   22.30
   4   6   1   21.10   10.80
   4   6   1   19.70    8.80
   4  -6   1   45.30   13.00
  -4  -6  -1   30.80   12.00
  -4  -6  -1   31.20    9.00
  -4  -6  -1   18.90   10.00
   4  -6   1   25.40    8.90
   4   6   2  150.58   30.60
   4   6   2  175.48   32.30
   4  -6   2  161.98   31.50
  -4  -6  -2  157.48   30.20
  -4  -6  -2  141.39   31.50
   4  -6   2  193.68   30.20
   4   6   3  117.29   21.30
   4   6   3   82.19   21.30
   4  -6   3  109.99   22.60
   4  -6   3  103.89   19.60
  -4  -6  -3  100.09   19.90
  -4  -6  -3   79.09   21.40
   4   6   4   31.50   13.50
   4   6   4   42.60   11.90
   4  -6   4   54.89   15.60
  -4  -6  -4   45.90   14.30
  -4  -6  -4   64.39   12.70
   4  -6   4   45.20   11.10
   4   6   5   94.99   23.40
   4   6   5  122.99   22.70
   4  -6   5  118.19   21.50
  -4  -6  -5  129.29   23.50
   4  -6   5  113.39   24.00
  -4  -6  -5   82.89   24.10
   4   6   6   18.90    9.00
   4   6   6   20.80   10.60
   4  -6   6   32.40    8.50
  -4  -6  -6   13.70   12.10
  -4  -6  -6   32.10   11.90
   4  -6   6   19.00   12.30
   4   6   7   45.60   12.10
  -4  -6  -7   41.50   15.00
   4  -6   7   37.10   14.70
   4   6   8   86.59   18.00
   4  -6   8   93.49   21.00
  -4  -6  -8   58.69   18.70
   4   6   9    9.50    8.50
  -4  -6  -9  -12.00    9.10
   4  -6   9  -11.30   11.00
   4   6  10   21.50   10.30
   4  -6  10   35.90   14.00
  -4  -6 -10   11.60   11.30
   4   6  11   19.00    8.80
   4  -6  11    7.80   13.70
  -4  -6 -11   -3.10    9.60
   4   6  12   23.30   10.10
   4   6  13    5.70    8.00
   4   6  13  -14.50    6.10
  -4   6 -13    6.10    6.90
  -4   6 -14    8.40    7.80
   4   6  14   11.40    8.80
   4   6  14    8.00    8.50
   4   6  15   35.50   10.20
   4   6  15   52.29   12.70
  -4   6 -15   20.80    9.40
   4   6  16   16.70    7.70
  -4   6 -16    4.60    7.00
   4   6  16   -2.80    6.50
   4   6  17    2.50    7.00
  -4   6 -17    6.70    7.20
   4   6  18  -15.70    5.60
  -4   6 -18  -14.60    5.80
   4   6  19    9.30    5.80
  -4   6 -19   14.80    6.50
  -4   6 -20   21.00    7.40
   4   6  20   35.90    7.10
  -4   6 -21   -0.70    4.20
  -4   7  20    0.00    3.90
  -4   7  19    1.50    4.60
  -4   7  18    4.00    5.40
  -4   7  17    0.10    5.90
  -4   7  16   21.50    7.90
   4  -7 -16   19.90    8.60
  -4   7  15  128.99   21.40
  -4   7  15   80.49   22.40
   4  -7 -15  108.49   22.50
  -4   7  14    2.10    6.60
  -4   7  14   15.80    9.90
   4  -7 -14    2.10    7.30
  -4   7  13   29.70   13.40
  -4   7  13   38.00   11.40
  -4   7  13   74.79   12.10
  -4  -7  13   18.20   15.30
   4  -7 -13   70.69   12.80
  -4   7  12  -11.00    7.00
  -4   7  12  -11.30    7.50
  -4   7  12    4.30    7.50
   4  -7 -12   -5.30    6.90
  -4  -7  12   -2.60   12.50
  -4   7  11   26.50   11.30
  -4   7  11   32.80    9.30
  -4   7  11   25.80   10.90
  -4  -7  11   14.60   14.50
  -4   7  10   37.70   14.50
  -4  -7  10   65.69   18.90
  -4   7   9    7.20    9.50
   4  -7  -9   12.60    8.70
  -4  -7   9   17.70   13.00
   4  -7  -9   -0.30   11.80
  -4   7   8   -3.70    7.70
  -4  -7   8   -3.60   11.30
   4  -7  -8    1.80    7.60
  -4  -7   7   61.59   19.00
   4  -7  -7   73.29   16.80
   4  -7  -6    1.80    7.40
  -4  -7   6    6.40   10.80
   4  -7  -5  -13.00    5.90
  -4  -7   5   -4.50   10.10
   4  -7  -4   41.00   13.00
  -4  -7   4   49.90   13.30
  -4  -7   4   86.59   18.90
  -4  -7   3   43.50   15.90
   4  -7  -3   52.09   13.20
  -4  -7   3   56.29   13.40
   4  -7  -2  103.59   23.70
   4  -7  -2  113.99   24.30
  -4  -7   2  118.99   22.70
  -4  -7   2  138.49   27.20
  -4  -7   1   27.90    9.80
  -4  -7   1   33.70   13.80
   4  -7  -1    4.90   11.50
   4  -7  -1   41.10    9.80
  -4  -7   0   49.90   14.80
  -4  -7   0   47.00   12.60
   4  -7   0   52.69   12.50
   4  -7   0   42.80   14.70
   4   7   1   31.00   10.10
   4   7   1   28.70   11.70
  -4  -7  -1   21.40    8.80
   4  -7   1   21.80    8.70
   4  -7   1   42.30   13.60
  -4  -7  -1   24.40   11.90
   4   7   2   -3.60    6.60
   4   7   2   -1.20    8.70
  -4  -7  -2    2.10   10.10
   4  -7   2   10.10    6.60
   4  -7   2    3.30   12.10
  -4  -7  -2    6.20    7.40
   4   7   3  151.18   34.50
   4   7   3  163.58   36.50
  -4  -7  -3  179.08   37.50
   4  -7   3  198.58   36.30
   4  -7   3  204.38   34.30
  -4  -7  -3  215.18   35.00
   4   7   4   19.30    8.80
  -4  -7  -4   37.70   13.30
  -4  -7  -4   15.90    8.80
   4  -7   4   11.20    7.40
   4  -7   4   11.00   13.20
   4   7   5   45.10   13.10
   4  -7   5   44.20   11.50
  -4  -7  -5   41.80   14.40
   4  -7   5   50.49   17.20
   4   7   6   -2.40    6.70
   4  -7   6    3.10    6.30
   4  -7   6  -13.20   11.50
  -4  -7  -6   -7.40   10.20
   4   7   7   48.40   14.20
  -4  -7  -7   59.19   16.20
   4  -7   7   55.19   17.80
   4   7   8   29.90   11.10
   4  -7   8   44.80   16.20
  -4  -7  -8   32.40   14.90
   4   7   9   27.90   11.80
   4  -7   9   49.50   17.60
  -4  -7  -9   18.30   12.90
   4   7  10   42.00   13.70
  -4  -7 -10   53.19   16.00
   4  -7  10   45.70   18.30
   4   7  11   76.89   17.80
  -4   7 -11   94.99   16.20
   4   7  11   89.59   16.70
   4   7  11   60.29   15.40
  -4  -7 -11   47.70   18.20
   4  -7  11   45.80   20.10
  -4   7 -12   -2.80    7.00
   4   7  12    3.10    8.20
   4   7  12    5.30    8.40
   4   7  12   -0.80    7.30
   4   7  13   59.29   16.60
   4   7  13   77.19   14.90
  -4   7 -13   58.29   14.30
   4   7  13   70.59   14.60
   4   7  14   28.60    9.10
   4   7  14   27.00   10.70
  -4   7 -14   21.30    8.80
   4   7  15   -3.70    7.10
  -4   7 -15    5.70    7.00
   4   7  15    0.70    7.20
   4   7  16    5.20    6.90
  -4   7 -16    2.20    6.50
   4   7  17   21.30    6.90
  -4   7 -17    2.20    6.40
  -4   7 -18   13.00    6.40
   4   7  18   16.50    6.30
   4   7  19    3.90    5.10
  -4   7 -19   26.80    6.00
   4   7  20   12.40    4.40
  -4   7 -20   17.50    5.20
  -4   8  19   25.90    6.40
  -4   8  18    9.30    5.20
  -4   8  17    3.30    5.20
  -4   8  16   -5.80    5.40
  -4   8  15   -6.90    5.80
  -4   8  14   35.90   10.70
  -4   8  14   56.59   11.00
  -4   8  14   31.20   19.60
  -4   8  13    5.80    6.50
  -4   8  13    0.10    6.90
  -4   8  13   27.90   10.70
  -4  -8  13  -16.60   11.00
  -4   8  12    6.00    7.60
  -4   8  12    4.40    6.80
  -4   8  12    0.80   12.90
  -4  -8  12   -1.30   12.20
  -4   8  11   19.90    8.20
  -4   8  11    9.90    7.50
  -4  -8  11    5.60   12.90
  -4   8  10   11.60    8.50
  -4   8  10   40.10    9.40
  -4  -8  10   14.40   14.30
   4  -8 -10   45.60   15.60
  -4   8   9   74.79   14.00
  -4   8   9   42.10   12.40
   4  -8  -9   49.50   17.40
   4  -8  -9   51.09   15.50
  -4  -8   9   74.99   20.50
   4  -8  -8   -5.20    7.90
  -4  -8   8   -2.30   12.20
   4  -8  -8   -7.10   12.10
   4  -8  -7    5.60    9.10
  -4  -8   7    0.10   13.00
  -4  -8   6   21.60   13.90
   4  -8  -6    0.20    7.60
   4  -8  -5  102.39   19.10
  -4  -8   5   54.79   19.80
   4  -8  -4    9.90    8.50
  -4  -8   4  -16.00    9.40
  -4  -8   3   38.40   12.20
   4  -8  -3   36.40   12.10
  -4  -8   3   35.20   15.80
   4  -8  -2   28.40   10.20
  -4  -8   2   34.40   10.50
  -4  -8   2   21.10   14.30
  -4  -8   1   18.70    8.00
  -4  -8   1   -3.90   12.10
   4  -8  -1    7.30   12.30
   4  -8  -1   17.60    8.90
  -4  -8   0   97.39   20.70
   4  -8   0  101.49   20.40
   4  -8   0  119.99   25.00
  -4  -8   0   68.39   21.30
   4  -8   1    3.00   11.80
  -4  -8  -1    4.50    7.00
   4  -8   1    0.60    6.80
   4  -8   2    2.00   12.80
  -4  -8  -2   14.10    8.00
   4  -8   2    5.10    6.70
   4   8   3   31.10   11.80
   4  -8   3   34.50   16.40
  -4  -8  -3   39.00   11.60
   4  -8   3   34.10   10.40
  -4  -8  -3   26.50   14.00
   4   8   4   41.30   13.10
  -4  -8  -4   21.30   14.60
  -4  -8  -4   46.60   12.50
   4  -8   4   31.60   16.10
   4  -8   4   55.99   12.70
   4   8   5   31.90   13.90
   4  -8   5   60.79   19.70
  -4  -8  -5   81.79   19.10
   4  -8   5   62.89   14.20
   4   8   6    1.70    8.70
  -4  -8  -6   15.40   12.60
   4  -8   6   -9.80   11.90
   4   8   7  144.39   32.30
   4  -8   7  183.08   35.90
  -4  -8  -7  181.88   33.60
   4   8   8  112.99   20.10
   4   8   8   59.09   18.10
   4   8   8   82.09   17.00
   4  -8   8   76.59   22.00
  -4  -8  -8   57.09   20.00
   4   8   9   96.19   18.10
   4   8   9   77.79   17.20
   4   8   9   67.79   18.90
   4  -8   9   67.79   23.40
  -4  -8  -9  106.89   22.20
   4   8  10   15.40    9.20
   4   8  10   11.90    8.60
   4   8  10    6.70    7.70
  -4  -8 -10   -7.40   10.30
   4  -8  10   -1.50   13.30
   4   8  11   -4.00    8.10
   4   8  11    3.40    7.40
   4   8  11   11.90    9.10
  -4  -8 -11   15.40   12.20
   4  -8  11    1.00   13.50
   4   8  12    5.80    7.10
   4   8  12    3.40    7.70
   4   8  12    3.30    8.80
   4  -8  12   13.10   14.00
   4   8  13   10.70    7.90
  -4   8 -13    0.10    6.90
   4   8  13    4.00    6.90
   4   8  13    2.60    7.60
   4   8  14    9.90    7.20
   4   8  14   -9.80    6.30
  -4   8 -14    9.10    6.90
  -4   8 -15  -11.20    5.70
   4   8  15   12.70    6.70
  -4   8 -16    7.80    6.00
   4   8  16    4.30    5.90
  -4   8 -17   -3.70    4.80
   4   8  17    4.40    5.10
   4   8  18    6.80    4.70
  -4   8 -18   -1.40    4.20
   4   8  19   -1.60    3.70
  -4   9  17    0.30    4.20
  -4   9  16    3.90    4.90
  -4   9  15   -4.00    5.10
  -4   9  15   -1.10    4.90
  -4   9  14    2.40    5.60
  -4   9  14    9.30    6.00
  -4   9  13   -5.50    5.80
  -4   9  13    8.00    6.20
  -4   9  12    6.00    7.10
  -4   9  12   -2.30    5.90
  -4   9  11   16.80    8.00
  -4   9  11   19.70    7.50
  -4  -9  11    4.80   21.90
  -4   9  10   18.10    8.80
  -4   9  10   43.40    9.70
   4  -9 -10   50.89   16.50
  -4  -9  10   25.50   14.30
  -4   9   9   24.00    7.70
  -4   9   9   16.00    8.50
  -4  -9   9   13.70   13.70
   4  -9  -9   -2.60   13.40
  -4   9   8   81.69   13.10
  -4   9   8   51.59   12.90
  -4  -9   8   37.30   17.00
   4  -9  -8   47.50   17.60
   4  -9  -8   39.20   14.40
  -4   9   7    8.90    7.70
   4  -9  -7   -1.00   13.00
   4  -9  -7    8.00    9.30
  -4  -9   7   13.50   14.10
  -4   9   6   27.50    9.30
  -4  -9   6   28.40   13.40
   4  -9  -6    4.80    9.80
  -4   9   5   15.10    8.70
   4  -9  -5   23.50   10.90
  -4  -9   5   20.10   13.80
  -4   9   4   23.40    8.60
   4  -9  -4   18.90   10.30
  -4  -9   4    5.60   14.30
   4  -9  -3   30.90   12.20
  -4  -9   3   24.20   15.10
  -4  -9   2   -5.10    7.40
  -4  -9   2   27.20   14.70
   4  -9  -2    3.50    8.50
   4  -9  -1  182.98   28.80
  -4  -9   1  168.48   28.50
   4  -9  -1  120.59   36.40
  -4  -9   1   88.49   29.10
  -4  -9   0    6.10   12.30
  -4  -9   0    0.00    7.20
   4  -9   0    8.30    7.90
   4  -9   0   12.40   13.50
   4  -9   1    1.20    7.20
  -4  -9  -1    0.00   13.70
   4  -9   1   14.70   13.50
  -4  -9  -1   48.50   11.40
   4  -9   2  -19.50   12.20
  -4  -9  -2    9.00   13.90
  -4  -9  -2   -6.30    7.00
   4  -9   2    4.40    7.90
   4   9   3    8.00   15.40
  -4  -9  -3   14.80   14.10
   4  -9   3   20.90    9.50
  -4  -9  -3    7.40    9.50
   4  -9   3   51.59   17.70
   4   9   4  128.29   26.20
   4  -9   4  157.58   32.40
   4  -9   4  145.19   26.90
  -4  -9  -4  114.89   29.70
  -4  -9  -4  126.49   26.90
   4   9   5    6.00    8.90
   4  -9   5  -11.20   12.30
  -4  -9  -5   22.00   15.30
   4   9   6   22.30   11.80
  -4   9  -6   46.20   11.30
   4   9   6   18.80   10.50
  -4  -9  -6   -6.60   11.70
   4  -9   6   49.00   17.00
  -4   9  -7   23.90   10.70
   4   9   7   58.19   11.60
   4   9   7   28.70   12.10
  -4  -9  -7   34.10   16.00
   4  -9   7   16.70   16.20
  -4   9  -8   25.80   13.30
   4   9   8   91.19   14.40
   4   9   8   84.99   17.00
   4   9   8   65.59   13.00
  -4  -9  -8   62.79   18.30
   4  -9   8   10.20   17.30
   4   9   9   -3.20    7.70
   4   9   9   14.30   10.30
   4   9   9    3.30    7.00
   4  -9   9   15.20   13.90
  -4  -9  -9   -0.90   10.60
   4   9  10    8.60   10.10
   4   9  10   27.10    8.30
   4   9  10   35.00    9.70
   4  -9  10   20.40   14.80
  -4  -9 -10   -0.10   11.30
   4   9  11  -12.40    6.40
   4   9  11   14.30    8.00
   4   9  11   -4.20    7.90
   4   9  12   -9.00    6.30
   4   9  12   12.70    7.30
   4   9  13   14.40    7.30
   4   9  13    7.10    6.60
   4   9  14    2.40    6.00
   4   9  14    1.50    5.60
   4   9  15    0.20    5.10
   4   9  15   -5.90    4.90
   4   9  16    1.40    4.40
   4   9  17    7.10    4.40
  -4  10  16    5.30    3.50
  -4  10  15   -0.60    3.70
  -4  10  15    1.40    4.10
  -4  10  14    1.10    4.40
  -4  10  14   -1.90    4.40
  -4  10  13    3.60    5.20
  -4  10  13    6.10    5.00
  -4  10  12   -3.30    4.80
  -4  10  12    3.80    5.70
  -4  10  11   -8.40    5.20
  -4  10  11    0.80    6.10
  -4  10  10    4.50    5.70
  -4  10  10   -2.50    6.60
  -4  10   9    1.90    6.90
  -4  10   8    0.40    7.40
  -4  10   7   24.30    8.70
   4 -10  -7   30.00   12.00
   4 -10  -7   11.30   13.80
  -4 -10   7   12.10   13.20
  -4  10   6   38.60   10.30
   4 -10  -6   12.50   13.70
  -4 -10   6   54.99   17.30
   4 -10  -6   20.60   11.20
  -4  10   5    9.70    8.20
   4 -10  -5   22.70   14.80
  -4 -10   5   37.70   15.80
   4 -10  -5   32.70   11.30
  -4  10   4    5.30    7.20
  -4 -10   4   -5.00   11.20
   4 -10  -4   -7.30    7.10
  -4  10   3   22.10    8.10
  -4 -10   3   -7.40   12.70
   4 -10  -3   16.10    9.50
  -4  10   2    2.40    7.20
  -4 -10   2   -2.00   12.20
   4 -10  -2    2.50    7.40
  -4 -10   1   93.89   26.70
   4 -10  -1  134.29   24.70
  -4 -10   0   35.50   13.60
   4 -10   0   61.99   14.80
  -4 -10   0   55.59   17.50
  -4 -10  -1   36.80   16.20
   4 -10   1   42.30   12.10
   4 -10   1   23.00   16.70
  -4 -10  -1   38.00   12.20
   4 -10   2   32.60   15.70
  -4 -10  -2   17.10   10.10
   4 -10   2   21.60   10.00
  -4 -10  -2   18.90   14.10
   4  10   3    6.00    7.80
   4 -10   3   -4.40   13.80
   4 -10   3   -1.00    7.40
  -4 -10  -3   -4.30    7.50
  -4 -10  -3   17.60   14.60
  -4  10  -4   20.40    9.10
   4  10   4    0.10    7.90
  -4 -10  -4   16.40   14.10
   4 -10   4    0.60   14.70
   4  10   5   13.60    8.40
  -4  10  -5   22.50    9.50
   4 -10   5   -2.30   13.50
  -4 -10  -5   16.80   15.00
   4  10   6    5.70    7.70
  -4  10  -6   10.80    9.00
  -4 -10  -6   -2.20   11.70
   4 -10   6   17.60   13.80
  -4  10  -7   -7.30    7.80
   4  10   7  -10.30    7.20
   4 -10   7   13.40   15.10
  -4 -10  -7    8.40   13.50
   4  10   8   -3.90    7.20
  -4  10  -8    8.60    8.40
   4  10   9   31.90    9.50
   4  10  10   70.19   14.60
   4  10  10   66.59   13.80
   4  10  11    0.80    6.10
   4  10  11   -1.80    5.50
   4  10  12   -1.10    5.80
   4  10  12   16.40    5.70
   4  10  13   11.00    5.10
   4  10  13    1.20    5.20
   4  10  14    9.60    4.90
   4  10  14   10.90    5.00
   4  10  15   -1.40    3.70
   4  10  15    0.00    3.30
  -4  11  13    2.00    3.80
  -4  11  13   -1.60    3.70
  -4  11  12    9.00    4.60
  -4  11  12   11.50    4.70
  -4  11  11   12.80    5.80
  -4  11  10   20.70    6.50
  -4  11   9    2.00    5.60
  -4  11   8    7.00    6.40
   4  11  -8    3.70    6.80
  -4  11   7   31.60    8.60
  -4  11   6   -2.60    6.20
  -4  11   5    3.60    6.30
  -4  11   4   16.30    7.40
  -4  11   4    4.90    7.80
  -4  11   3   22.50    8.40
  -4  11   3   30.80    9.60
  -4  11   2  -15.20    6.90
   4 -11  -2   -4.90    7.10
  -4  11   1    4.70    7.90
   4 -11  -1    1.90    7.30
  -4  11   0   36.60   10.20
   4 -11   0   26.10   10.60
  -4  11  -1   11.60    8.80
   4 -11   1   -4.00    6.90
  -4  11  -2    3.80    8.20
  -4  11  -3   12.70    8.70
   4  11   3   11.30    7.20
  -4  11  -4    5.70    8.20
   4  11   4    9.90    6.70
   4  11   5    9.70    6.80
  -4  11  -5   -0.50    7.40
   4  11   6   28.00    7.70
  -4  11  -6    6.80    8.20
  -4  11  -7   14.20    7.60
   4  11   7   10.80    6.70
  -4  11  -8   -4.20    6.70
   4  11   8   -3.90    5.70
   4  11   9    7.00    5.80
   4  11  10   -4.00    4.90
   4  11  11   18.60    6.20
   4  11  12    2.80    4.00
   4  11  12    5.50    4.10
   4  11  13    0.20    3.30
   4  11  13   -1.40    3.30
  -4  12  10    7.50    4.00
  -4  12   9   -2.20    3.70
   4  12  -8    9.90    5.40
  -4  12   8    0.00    3.90
  -4  12   7   14.80    6.00
   4  12  -7   27.70    7.00
  -4  12   6   19.90    5.90
   4  12  -6    9.40    6.70
   4  12  -5    1.40    6.30
  -4  12   5   -1.50    4.90
   4  12  -4   25.50   11.50
  -4  12   4   82.49   12.20
  -4  12   4   61.29   11.90
  -4  12   3   18.20    7.30
  -4  12   2   -0.50    6.20
  -4  12   1   -0.80    6.40
  -4  12   0   -0.40    6.50
  -4  12  -1   11.30    7.30
  -4  12  -2   16.90    7.40
  -4  12  -3   15.50    7.20
   4  12   4   -0.20    4.90
   4  12   4   -5.20    5.50
  -4  12  -4    0.00    6.40
  -4  12  -5    2.40    6.20
   4  12   5    5.90    5.30
  -4  12  -6   -3.20    5.60
   4  12   6    3.70    4.60
  -4  12  -7    8.40    5.90
   4  12   7    3.10    4.40
   4  12   8   -0.70    3.70
  -4  12  -8   -4.60    4.50
   4  12   9    0.40    3.80
   4  12  10   -3.30    3.10
   4  13  -4    6.30    4.40
   4  13  -3   11.80    5.20
  -4  13   3    8.80    4.60
   4  13  -2    4.40    4.70
  -4  13   2   11.60    5.20
  -4  13   1    3.70    4.80
   4  13  -1    6.90    5.00
  -4  13   0    5.10    4.80
   4  13   0    6.80    5.00
   4  13   1    6.00    4.70
  -4  13  -1    0.30    4.90
  -4  13  -2   -1.80    4.40
   4  13   2   -1.30    4.10
   4  13   3   -1.40    3.80
  -4  13  -3    0.30    4.50
  -4  13  -4   -6.60    3.80
   5   0 -24    0.60    3.90
   5   0 -23   -2.80    4.60
   5   0 -22    7.30    6.00
   5   0 -21    3.60    7.00
  -5   0  20   27.80    9.70
   5   0 -20    9.00    7.90
   5   0 -19   -3.20   12.50
   5   0 -19   -9.20    6.70
  -5   0  19   -0.80    7.00
   5   0 -18   77.49   14.80
   5   0 -18   33.20   17.30
   5   0 -17    4.00   13.10
   5   0 -17  -12.10   12.50
   5   0 -17   -4.90    8.40
   5   0 -16   24.40   13.20
   5   0 -16    3.40   11.60
   5   0 -15  -24.20    8.80
   5   0 -15   -9.40   10.40
   5   0 -14   -1.20   11.30
   5   0 -14   10.30   12.00
   5   0 -13   18.60   10.90
  -5   0  13   -9.80    7.10
   5   0 -13   -9.10    8.20
   5   0 -12    1.10   11.00
   5   0 -12    5.60   10.20
  -5   0  12  -19.60    5.80
   5   0 -11    2.30    9.70
  -5   0  11    2.70    7.20
   5   0 -11    1.80   10.40
   5   0 -10  238.58   43.30
   5   0 -10  221.08   43.90
  -5   0  10  259.27   43.20
   5   0  -9    2.40    9.60
   5   0  -9   10.50    9.40
  -5   0   9    0.30    6.10
   5   0  -8 1372.56  245.88
  -5   0   8 1514.15  245.68
   5   0  -7    3.50    8.10
  -5   0   7   -1.00    5.90
  -5   0   6 2278.37  376.56
   5   0  -6 2153.98  376.86
   5   0  -5   -3.70    7.90
  -5   0   5    2.90    5.20
  -5   0   4 2074.69  352.26
  -5   0   3    0.20    3.30
  -5   0   2    0.90    2.30
  -5   0   1   -0.80    3.20
  -5   0   1    1.90    1.50
  -5   0   0 4727.33  801.62
  -5   0  -1   -5.30    3.70
   5   0   1    0.70    2.40
  -5   0  -2  177.98   31.70
   5   0   2  182.88   31.40
   5   0   3   -5.40    3.70
  -5   0  -3    0.60    5.00
   5   0   4 1878.41  313.47
  -5   0  -4 1811.52  313.47
   5   0   5   -2.40    5.20
  -5   0  -5   -6.70    5.40
  -5   0  -5   -5.60    6.60
  -5   0  -6 1892.11  320.77
  -5   0  -6 1816.62  320.97
   5   0   6 1957.00  320.97
  -5   0  -7   -2.80    6.90
   5   0   7   -4.40    5.60
  -5   0  -7    2.50    5.70
  -5   0  -8  440.46   77.39
   5   0   8  470.35   77.79
  -5   0  -8  413.26   77.39
  -5   0  -8  475.55   78.09
   5   0   9   -1.30    6.20
  -5   0  -9  -10.30    7.80
  -5   0  -9    7.00    6.10
  -5   0  -9    3.40    8.60
  -5   0 -10 1036.30  166.88
   5   0  10  964.30  166.38
  -5   0 -10  916.51  165.88
  -5   0 -11    0.10   10.50
   5   0  11   20.50    8.70
  -5   0 -11   -3.40    8.30
  -5   0 -12  113.39   22.70
   5   0  12   98.09   22.60
  -5   0 -13   14.20   10.70
  -5   0 -14  170.18   33.80
   5   0  15    5.40    7.00
  -5   0 -15   15.10   12.50
   5   0  16   -4.40    6.60
  -5   0 -16    2.80   11.40
  -5   0 -17   -1.40    9.70
  -5   0 -17    6.70    7.70
  -5   0 -17   18.60   12.40
   5   0  17    3.10    6.90
  -5   0 -18  112.09   29.20
  -5   0 -18  149.88   26.10
  -5   0 -18  127.49   25.30
  -5   0 -19   -1.60   11.80
  -5   0 -19  -10.60    6.80
  -5   0 -19   -2.20    8.50
  -5   0 -20    4.30    8.70
  -5   0 -20   14.40    7.50
  -5   0 -21    2.60    7.50
  -5   0 -21    8.30    6.80
  -5   0 -22    8.80    6.20
  -5   0 -23    0.90    4.70
   5   1 -24   -1.60    4.00
   5  -1 -24   -1.30    3.70
   5   1 -23    1.10    5.00
   5  -1 -23   -2.80    4.40
   5   1 -22    2.00    5.70
   5  -1 -22   -3.10    5.10
   5   1 -21    7.70    6.60
   5  -1 -21    9.10    7.10
   5   1 -20   27.40   10.20
  -5   1  20   41.30   11.50
  -5  -1  20   42.00   11.80
   5  -1 -20   37.60   10.30
   5   1 -19   48.40   12.10
  -5   1  19   49.99   13.20
   5   1 -19   37.80   16.60
   5  -1 -19   45.40   16.90
  -5   1  18   13.90    8.60
   5   1 -18    6.60    7.30
   5   1 -18  -17.00   12.50
   5  -1 -18    7.20   12.10
   5  -1 -18   -5.70    8.80
   5   1 -17    8.70    7.50
   5   1 -17    3.50   12.00
   5   1 -17   -0.60   12.50
   5   1 -17    8.10    8.60
  -5   1  17   13.60    9.00
   5  -1 -17   18.30    8.90
   5  -1 -17    8.20   13.20
   5  -1 -17   18.00   14.00
   5   1 -16   52.29   19.70
   5   1 -16   89.99   20.60
   5  -1 -16   67.99   18.60
   5  -1 -16   52.39   19.20
   5   1 -15   -5.10   11.60
   5   1 -15   56.49   16.00
   5  -1 -15   15.20   12.50
   5  -1 -15   34.20   14.50
   5   1 -14   24.50   13.00
   5   1 -14    0.90   10.00
   5  -1 -14    7.50   11.20
   5  -1 -14    2.90   11.00
   5   1 -13   23.50   12.70
   5   1 -13   17.40   12.10
  -5   1  13   -0.40    8.70
   5  -1 -13   45.40   13.00
   5  -1 -13   22.70   12.20
  -5  -1  13   28.20   10.90
   5   1 -12   10.40   10.20
   5   1 -12    0.20   11.00
  -5   1  12   12.60    9.20
   5  -1 -12   17.40   11.50
  -5  -1  12    3.10    8.30
   5  -1 -12   15.00   10.90
   5   1 -11   24.10   10.50
   5   1 -11    7.40   10.20
  -5   1  11    7.00    7.60
   5  -1 -11   24.80   12.30
  -5  -1  11   11.40    8.80
   5  -1 -11   11.20   11.20
  -5   1  10    1.90    6.60
   5   1 -10    5.30    9.40
   5   1 -10    5.40   10.30
  -5  -1  10   -3.90    6.10
   5  -1 -10    4.40    8.80
   5  -1 -10   -3.30    9.40
   5   1  -9   -3.60    9.70
  -5   1   9    7.20    7.10
   5   1  -9    1.50    9.10
   5  -1  -9    3.80    9.00
   5  -1  -9    7.20   10.50
  -5  -1   9    1.20    5.70
   5   1  -8  171.38   31.30
  -5   1   8  160.08   30.40
   5  -1  -8  179.98   31.30
  -5  -1   8  152.08   30.30
   5   1  -7   69.49   17.20
  -5   1   7   79.59   16.00
   5  -1  -7   67.19   17.40
  -5  -1   7   90.59   16.10
   5   1  -6  147.99   26.40
  -5   1   6  119.49   25.20
  -5  -1   6  134.39   24.90
   5  -1  -6  149.59   26.00
   5   1  -5 1158.68  208.88
  -5   1   5 1307.37  208.68
   5  -1  -5 1274.77  208.78
  -5  -1   5 1167.78  208.38
  -5   1   4  701.83  117.19
  -5  -1   4  672.13  116.89
  -5   1   3  288.47   48.30
  -5  -1   3  281.37   47.90
  -5  -1   3  269.47   48.00
  -5   1   2  212.88   37.20
  -5  -1   2  215.58   37.00
  -5   1   1  111.69   20.10
  -5  -1   1  116.19   20.30
  -5   1   0   58.79   11.60
   5   1   0   61.89   10.50
  -5   1   0   49.20   11.10
  -5  -1   0   56.39   11.30
  -5   1  -1   90.79   17.90
   5   1   1   99.59   17.30
  -5  -1  -1  100.09   18.10
   5   1   2    5.70    4.00
  -5   1  -2    1.40    4.30
  -5  -1  -2    0.50    4.90
  -5   1  -3  354.56   65.09
   5   1   3  398.16   65.09
  -5  -1  -3  383.66   65.29
  -5   1  -4  459.45   78.49
   5   1   4  444.16   78.69
   5  -1   4  445.06   78.79
  -5  -1  -4  485.45   78.99
  -5   1  -5 1115.19  193.58
   5   1   5 1150.68  193.88
  -5   1  -5 1066.69  193.78
   5  -1   5 1140.19  193.88
  -5  -1  -5 1231.98  193.98
  -5   1  -6  168.08   32.80
   5   1   6  202.88   33.00
  -5   1  -6  177.88   32.40
   5  -1   6  191.28   33.00
  -5  -1  -6  174.88   32.90
  -5   1  -7   39.80   13.30
  -5   1  -7   70.19   12.30
   5   1   7   62.49   13.40
  -5  -1  -7   55.59   13.60
   5  -1   7   54.09   13.00
  -5   1  -8  105.39   23.00
  -5   1  -8  142.09   24.00
   5   1   8  112.79   23.50
   5  -1   8  129.19   23.70
  -5  -1  -8  116.39   23.40
  -5  -1  -8  125.59   23.90
  -5   1  -9  167.28   30.00
  -5   1  -9  143.19   29.30
   5   1   9  140.89   29.40
   5  -1   9  152.28   29.40
  -5  -1  -9  192.28   30.00
  -5  -1  -9  148.09   29.30
  -5   1 -10   21.10    9.50
  -5   1 -10   12.40   10.20
   5   1  10   15.30    8.60
  -5  -1 -10   31.90   11.20
   5  -1  10   19.30    8.40
  -5  -1 -10    6.60    7.80
   5   1  11  120.99   22.60
   5   1  11  134.59   25.60
  -5   1 -11  121.19   25.20
  -5   1 -11  116.29   24.70
  -5  -1 -11  140.09   26.10
   5  -1  11   96.49   23.80
  -5   1 -12   52.19   15.60
   5   1  12   49.60   10.60
  -5   1 -12   34.20   12.70
   5   1  12   31.90   11.80
  -5  -1 -12   34.50   13.40
   5  -1  12   32.00   12.00
   5   1  13   49.70   12.30
  -5   1 -13   45.10   14.90
  -5  -1 -13   57.39   16.30
  -5   1 -14  160.78   31.70
   5   1  14  149.29   29.80
  -5  -1 -14  184.68   32.90
  -5   1 -15   44.10   16.70
   5   1  15   64.99   14.60
  -5  -1 -15   85.29   19.40
  -5   1 -16   -4.80    9.30
   5   1  16    1.70    6.50
  -5  -1 -16   -1.40   11.30
  -5   1 -17   12.80   10.20
  -5   1 -17   17.70    8.30
  -5   1 -17  -12.30   10.40
   5   1  17   10.80    8.00
  -5  -1 -17    1.40    7.60
  -5  -1 -17   35.60   14.20
  -5  -1 -17   12.30    9.30
   5   1  18  102.99   18.40
  -5   1 -18   97.19   17.90
  -5   1 -18   98.49   22.60
  -5   1 -18   88.09   17.50
  -5  -1 -18   33.00   19.60
  -5  -1 -18  106.89   18.80
  -5  -1 -18   65.89   16.70
  -5   1 -19   32.80    9.60
  -5   1 -19   18.40   10.10
  -5   1 -19   26.20   15.40
  -5  -1 -19   53.29   15.90
  -5  -1 -19   14.00    8.10
  -5  -1 -19   17.60    9.90
  -5   1 -20   24.40   11.20
  -5   1 -20   78.99   12.10
  -5  -1 -20   46.70   12.20
  -5  -1 -20   28.00   10.30
  -5   1 -21    8.00    7.10
  -5   1 -21    1.10    6.60
  -5  -1 -21   17.60    6.80
  -5  -1 -21    1.60    8.00
  -5   1 -22    6.80    5.90
  -5  -1 -22    5.10    6.30
  -5   1 -23    6.80    5.10
   5   2 -24    5.50    3.90
   5  -2 -24   -0.80    3.50
   5   2 -23    2.20    5.00
   5  -2 -23    1.50    4.30
   5   2 -22    6.50    6.00
   5  -2 -22    6.20    5.60
   5   2 -21   18.50    7.00
   5  -2 -21    6.50    6.70
  -5   2  20   10.60    7.50
   5   2 -20    6.40    6.90
   5  -2 -20    8.20    7.10
  -5   2  19  100.89   19.60
   5   2 -19  108.39   18.20
   5  -2 -19   34.00   19.80
   5   2 -18  103.59   20.30
  -5   2  18   92.89   21.60
   5  -2 -18   71.99   23.40
   5  -2 -18  114.39   20.80
   5   2 -17   -9.10   12.80
  -5   2  17  -14.50    6.20
   5   2 -17    2.60    7.30
   5  -2 -17   15.20   17.10
   5  -2 -17  -11.00   11.40
   5  -2 -17   -9.30    8.00
   5   2 -16  -10.50   11.30
  -5   2  16   11.40    8.60
   5  -2 -16   10.70   14.40
   5  -2 -16   10.40   13.10
  -5   2  15   60.79   15.00
   5   2 -15   82.69   19.70
   5  -2 -15   53.29   17.60
   5  -2 -15   52.19   18.90
   5   2 -14   29.10   12.70
  -5   2  14   14.70    9.10
   5   2 -14   20.10   12.90
   5  -2 -14   28.70   14.10
   5  -2 -14   27.30   13.30
   5   2 -13    8.20    9.80
   5   2 -13   17.60   11.50
   5  -2 -13   -3.40   10.20
   5  -2 -13   49.20   13.40
  -5  -2  13    4.10   11.80
   5   2 -12   14.30   11.50
  -5   2  12  -18.50    7.00
   5   2 -12   22.00    9.80
  -5  -2  12   19.50    8.50
   5  -2 -12   -7.80   10.60
   5  -2 -12   11.60   11.90
   5   2 -11    4.90    9.10
  -5   2  11    8.20    7.70
   5   2 -11    1.90   10.30
   5  -2 -11  -11.80    8.20
  -5  -2  11   14.70    8.20
   5  -2 -11  -10.00    9.00
   5   2 -10   78.29   15.70
  -5   2  10   44.90   12.60
   5   2 -10   37.10   13.00
   5  -2 -10   46.20   14.30
  -5  -2  10   48.40   11.90
   5  -2 -10   25.10   12.70
   5   2  -9   36.80   11.50
  -5   2   9   13.60    8.40
   5   2  -9    7.10    9.90
   5  -2  -9   30.30   11.40
   5  -2  -9   13.80   11.10
  -5  -2   9   24.50    8.90
   5   2  -8   19.00    9.80
  -5   2   8   15.10    7.90
   5  -2  -8   13.40   10.00
  -5  -2   8   14.50    7.80
   5   2  -7  573.84  107.79
  -5   2   7  669.93  107.89
   5  -2  -7  633.44  107.69
  -5  -2   7  631.94  107.39
  -5   2   6    7.20    6.20
   5   2  -6   -7.50    7.60
  -5  -2   6   -0.30    4.80
   5  -2  -6   -1.90    6.90
  -5   2   5   10.20    6.40
   5   2  -5    0.40    8.10
  -5  -2   5   -4.60    4.30
   5  -2  -5   -4.30    6.90
   5   2  -4  192.38   31.30
  -5   2   4  194.68   31.10
  -5  -2   4  162.68   29.40
  -5   2   3  497.25   84.39
  -5  -2   3  488.15   83.69
  -5   2   2   55.59   10.50
  -5  -2   2   42.30    9.40
  -5   2   1   19.10    7.30
   5   2  -1   22.90    6.20
  -5  -2   1   23.00    6.30
   5   2   0  326.47   55.19
  -5   2   0  332.77   55.59
  -5  -2   0  302.67   55.49
   5   2   1  812.32  136.39
  -5  -2  -1  787.02  136.69
   5   2   2   29.50    7.80
  -5  -2  -2   26.80    8.40
   5   2   3 1209.28  205.88
   5   2   4  431.56   72.39
  -5   2  -4  398.86   71.89
  -5  -2  -4  431.66   72.59
  -5   2  -5 2420.26  433.86
   5   2   5 2613.54  434.26
  -5  -2  -5 2655.63  434.56
  -5   2  -6  102.29   20.40
   5   2   6   99.59   20.50
  -5   2  -6   99.89   19.40
   5  -2   6  101.39   20.60
  -5  -2  -6  128.59   22.00
  -5   2  -7  176.88   34.50
   5   2   7  181.48   34.60
  -5  -2  -7  204.98   35.60
   5  -2   7  205.38   34.80
  -5   2  -8    5.80    7.60
   5   2   8    5.90    7.50
  -5   2  -8   17.60    8.00
  -5  -2  -8    9.90    8.50
   5  -2   8   -3.70    6.20
  -5  -2  -8   12.60    8.70
  -5   2  -9   87.09   20.00
  -5   2  -9   95.19   20.50
   5   2   9  106.89   19.00
   5   2   9   68.59   19.40
  -5  -2  -9   96.99   20.30
  -5  -2  -9   89.39   19.90
   5  -2   9  106.09   20.20
  -5  -2  -9   98.59   19.30
   5   2  10    0.50    5.60
   5   2  10   12.00    8.30
  -5   2 -10   21.40    9.80
  -5   2 -10    1.50    8.70
  -5  -2 -10    1.40    8.60
  -5  -2 -10    2.70    8.00
   5  -2  10   -3.70    6.30
  -5   2 -11   99.99   19.70
   5   2  11   91.09   17.40
   5   2  11   73.79   19.20
  -5   2 -11   74.49   19.90
   5  -2  11   93.19   19.40
  -5  -2 -11   60.59   18.50
  -5  -2 -11  118.49   21.50
  -5   2 -12  224.68   40.70
   5   2  12  221.68   37.90
   5   2  12  123.99   39.20
  -5   2 -12  206.38   39.00
  -5  -2 -12  268.07   39.80
  -5   2 -13  545.35   93.99
   5   2  13  537.85   92.89
  -5  -2 -13  526.45   94.09
   5   2  14   13.80    7.90
  -5   2 -14    6.10   11.40
  -5  -2 -14   12.00   12.10
  -5   2 -15    7.30   11.90
   5   2  15    0.20    6.30
  -5  -2 -15   10.70   11.60
   5   2  16   21.50    8.90
  -5   2 -16   22.40   13.50
  -5   2 -16   26.50    9.70
  -5  -2 -16    8.90   10.00
  -5  -2 -16   10.30   12.20
  -5   2 -17   87.79   24.00
  -5   2 -17  107.89   19.30
   5   2  17   85.09   19.80
  -5  -2 -17   94.19   20.10
  -5  -2 -17   75.79   23.10
   5   2  18   68.79   12.50
  -5   2 -18   43.80   10.60
  -5   2 -18   -3.80   13.50
  -5  -2 -18    5.00   13.20
  -5  -2 -18   50.99   12.10
   5   2  19   10.00    7.40
  -5   2 -19    7.00    7.90
  -5  -2 -19  -10.20   11.80
  -5  -2 -19   23.20    9.90
  -5   2 -20    6.40    7.60
  -5  -2 -20    2.30    8.20
  -5   2 -21   14.10    7.60
  -5  -2 -21   16.60    7.90
  -5   2 -22   -1.80    5.20
  -5  -2 -22    5.00    6.20
  -5   2 -23   11.50    5.10
   5   3 -23   -2.70    4.40
   5  -3 -23   -2.20    3.60
   5   3 -22   18.00    6.10
   5  -3 -22    6.80    5.30
   5   3 -21   13.40    6.70
   5  -3 -21   16.90    6.90
   5   3 -20    1.10    6.20
   5   3 -19    0.60    6.50
  -5   3  19   -3.00    5.60
   5  -3 -19   13.10   14.90
  -5   3  18   11.20    8.80
   5   3 -18    5.20    7.20
   5  -3 -18   21.50    9.50
   5  -3 -18  -12.30   11.80
  -5   3  17   52.19   13.80
   5   3 -17   37.10   11.70
   5  -3 -17   83.89   13.80
   5  -3 -17   30.20   15.80
   5   3 -16   63.99   13.30
  -5   3  16   57.79   14.70
   5   3 -16   29.00   17.40
   5  -3 -16   57.49   19.20
   5  -3 -16   33.80   19.60
   5  -3 -16   39.80   13.20
   5  -3 -16   73.89   13.40
   5   3 -15    9.30   14.10
  -5   3  15   29.80   10.00
   5  -3 -15   12.60   13.10
   5  -3 -15   22.80   14.30
   5   3 -14   10.90   14.70
  -5   3  14   55.99   12.60
   5  -3 -14   32.20   15.90
   5  -3 -14   36.40   15.40
  -5   3  13  128.49   22.90
   5   3 -13   83.09   25.00
   5  -3 -13  128.29   26.60
   5  -3 -13  105.59   25.20
  -5   3  12    2.40    6.80
   5   3 -12   -0.50    9.50
   5  -3 -12   13.20   10.80
  -5  -3  12    4.70    8.20
   5  -3 -12   -7.20   10.40
   5   3 -11    4.80   10.10
  -5   3  11   16.10    7.90
  -5   3  11   17.70    9.40
   5  -3 -11   19.30   12.10
  -5  -3  11   11.50    9.10
   5  -3 -11   21.60   12.10
  -5   3  10   64.39   13.00
  -5   3  10   39.90   12.80
   5   3 -10   43.40   14.90
  -5  -3  10   45.80   13.20
  -5  -3  10   42.40   13.20
   5  -3 -10   68.99   15.30
   5  -3 -10   37.90   14.40
  -5   3   9    8.40    7.80
   5   3  -9   13.50    9.90
  -5   3   9   22.60    8.00
  -5  -3   9    8.50    9.60
   5  -3  -9   15.70   10.40
   5  -3  -9   25.80    8.70
  -5  -3   9   21.00    8.70
   5  -3  -9    6.20   10.30
   5   3  -8   20.00   10.70
  -5   3   8   33.00   10.30
  -5   3   8   11.50    7.90
  -5  -3   8   36.70    9.30
  -5  -3   8   28.80   11.00
   5  -3  -8   14.70   11.10
   5  -3  -8   14.80    9.80
   5   3  -7  386.46   61.29
  -5   3   7  349.77   61.19
  -5  -3   7  386.16   60.99
   5  -3  -7  341.87   60.79
  -5  -3   7  295.67   60.69
  -5   3   6  598.54   97.59
   5   3  -6  555.64   97.49
   5  -3  -6  546.25   97.09
   5   3  -5  227.28   41.30
  -5   3   5  238.88   41.30
   5  -3  -5  226.58   40.80
   5   3  -4   29.10    8.90
  -5   3   4    9.90    7.80
  -5   3   3  130.89   22.00
   5   3  -3  111.69   21.90
  -5  -3   3  106.39   20.40
  -5   3   2  182.58   31.60
  -5  -3   2  168.38   30.60
   5   3  -1  121.29   21.10
  -5   3   1  112.09   21.60
  -5  -3   1  102.79   20.90
  -5   3   0   38.60   11.00
   5   3   0   43.00   10.20
  -5  -3   0   48.70   10.90
   5   3   1    3.00    5.80
  -5  -3  -1   -4.80    6.00
   5   3   2  761.52  131.29
  -5  -3  -2  773.72  131.59
   5   3   3    3.60    6.20
  -5  -3  -3    8.40    7.70
   5   3   4   18.00    7.60
  -5  -3  -4   16.60    8.70
   5   3   5  551.04   95.79
  -5  -3  -5  559.54   96.29
   5   3   6    4.30    6.60
  -5  -3  -6    1.30    7.60
  -5  -3  -6   -3.80    8.70
   5   3   7    1.80    5.00
   5   3   7   11.50    7.50
  -5  -3  -7    6.10    7.50
  -5  -3  -7   -9.40    7.10
   5  -3   7   11.90   13.40
  -5  -3  -7    9.80    8.60
   5   3   8  144.99   27.50
   5   3   8  150.18   26.00
  -5   3  -8  131.69   26.80
  -5  -3  -8  144.19   28.10
  -5  -3  -8  143.59   27.20
   5  -3   8  116.59   26.50
   5  -3   8  169.48   28.00
  -5  -3  -8  149.19   26.60
   5   3   9   -0.50    7.00
   5   3   9   -8.90    4.70
  -5   3  -9   -6.60    6.70
  -5  -3  -9   11.40    7.90
   5  -3   9    2.80    7.00
  -5  -3  -9    3.30    8.50
  -5  -3  -9    0.00    8.90
  -5   3 -10   56.29   13.90
   5   3  10   55.19   14.60
   5   3  10   51.69   11.70
  -5  -3 -10   53.59   14.50
  -5  -3 -10   34.40   14.20
   5  -3  10   49.10   13.60
  -5  -3 -10   40.10   13.10
   5   3  11  223.48   45.30
   5   3  11  269.07   43.60
  -5   3 -11  253.17   44.50
   5  -3  11  247.58   45.60
  -5  -3 -11  234.88   46.10
  -5  -3 -11  219.68   45.00
   5   3  12   90.39   19.90
  -5   3 -12   92.69   29.50
  -5  -3 -12  122.29   23.60
   5   3  13   37.40   10.30
  -5  -3 -13   24.20   12.90
   5   3  14   54.79   14.50
  -5  -3 -14   61.89   17.10
   5   3  15  142.09   24.50
  -5  -3 -15   91.89   26.10
   5   3  16   13.40    7.80
  -5   3 -16    7.30    7.80
  -5  -3 -16   16.70   11.00
  -5  -3 -16   25.20   14.50
   5   3  17   20.30    9.10
  -5   3 -17   50.69   10.40
  -5  -3 -17   -0.70   11.10
  -5  -3 -17   17.80   10.80
  -5   3 -18  -16.10    7.00
   5   3  18   -2.30    6.20
  -5  -3 -18  -13.90    8.90
  -5  -3 -18   -5.10   10.90
   5   3  19   24.30   10.20
  -5   3 -19   41.90   10.80
  -5  -3 -19   53.29   11.80
  -5   3 -20    4.00    7.00
  -5  -3 -20   -5.70    7.90
  -5   3 -21   40.30   10.40
  -5  -3 -21   42.60   10.90
  -5   3 -22   -5.00    4.80
  -5   3 -23    8.60    4.70
   5   4 -23    2.80    3.90
   5   4 -22    1.10    5.10
   5   4 -21    7.00    6.00
   5  -4 -21    5.20    5.30
   5   4 -20   36.30   10.00
  -5   4  19   10.00    8.10
   5   4 -19   19.00    7.90
   5   4 -18    0.20    6.40
  -5   4  18    3.40    7.40
   5  -4 -18    4.20   12.10
   5   4 -17   14.40    7.40
  -5   4  17   -6.10    6.60
   5  -4 -17   -3.00    6.40
   5  -4 -17   12.50    8.90
   5  -4 -17   -3.00   12.10
  -5   4  16   -1.50    6.90
  -5   4  16   13.20    8.10
   5   4 -16    1.80    6.90
   5  -4 -16   13.60   12.30
   5  -4 -16   -4.30    7.30
   5  -4 -16   -7.50    8.40
  -5   4  15  163.88   32.20
   5  -4 -15  170.98   34.80
  -5   4  14    7.80    8.20
   5  -4 -14   -0.10   12.10
  -5   4  13   25.50    9.70
   5  -4 -13    3.60   11.60
   5  -4 -13   21.00   16.70
  -5   4  12   14.80    8.10
   5  -4 -12   33.60   13.60
   5  -4 -12    4.70   12.50
  -5   4  11   29.30   10.30
  -5  -4  11   24.40   11.40
  -5  -4  11   22.20   11.90
   5  -4 -11   38.80   14.30
  -5   4  10   25.70    8.80
  -5   4  10   13.00    9.80
   5  -4 -10   15.60   11.20
  -5  -4  10   18.30   11.50
  -5  -4  10   19.20    9.60
  -5   4   9  404.96   73.59
  -5   4   9  428.76   74.99
  -5  -4   9  428.86   74.59
   5  -4  -9  446.16   74.49
   5  -4  -9  425.36   73.69
  -5  -4   9  405.56   74.39
  -5   4   8    4.80    7.70
  -5   4   8    4.40    6.50
   5  -4  -8    6.30    7.10
   5  -4  -8    3.90   10.30
  -5  -4   8    3.90    9.80
  -5  -4   8    2.60    7.20
  -5   4   7   15.50    6.90
  -5   4   7   -2.00    7.50
  -5  -4   7   -8.70    9.10
   5  -4  -7    3.90    7.10
  -5   4   6  329.97   54.49
  -5  -4   6  331.27   54.09
   5  -4  -6  263.97   52.99
  -5   4   5   26.70    9.60
  -5  -4   5   20.50   11.00
  -5   4   4    3.10    7.40
  -5  -4   4    8.80   10.00
  -5   4   3    2.50    6.90
   5   4  -2   81.89   17.80
  -5   4   2   88.79   17.10
  -5  -4   2   67.99   15.30
   5   4  -1   47.00   11.60
   5   4  -1   49.80   11.10
  -5   4   1   42.50   12.20
  -5  -4   1   42.60   10.90
   5   4   0   -3.70    6.10
  -5   4   0    3.90    6.80
   5   4   0    1.80    5.70
  -5  -4   0   -6.40    5.50
   5   4   1   93.49   18.50
   5   4   1   94.69   18.90
  -5  -4  -1   96.89   19.40
   5   4   2    8.40    6.70
  -5  -4  -2    0.20    7.10
   5   4   3 1106.29  189.28
  -5  -4  -3 1107.69  189.58
   5   4   4  182.48   30.50
  -5  -4  -4  156.58   30.60
   5  -4   4  154.08   30.50
  -5  -4  -4  160.98   31.00
   5   4   5  238.78   40.70
   5   4   5  229.78   39.60
  -5  -4  -5  205.28   40.10
   5  -4   5  223.58   40.80
  -5  -4  -5  223.38   41.60
   5   4   6   32.00   10.80
   5   4   6   52.39   10.20
  -5  -4  -6   27.00   11.10
   5  -4   6   42.00   11.60
  -5  -4  -6    1.10    9.90
   5   4   7  575.94  101.39
   5   4   7  601.24  102.59
   5  -4   7  574.64  102.19
  -5  -4  -7  564.94  102.89
  -5  -4  -7  629.44  101.89
   5   4   8    9.20    6.70
   5   4   8   12.10    8.50
  -5  -4  -8   24.10   11.60
  -5  -4  -8   31.80   10.30
   5  -4   8    8.50   10.50
  -5  -4  -8   10.20    9.50
   5   4   9   45.40   10.10
   5   4   9    9.30   10.00
   5  -4   9   31.40   11.30
  -5  -4  -9   49.50   12.40
   5  -4   9   27.50   11.20
  -5  -4  -9   28.20   10.90
  -5  -4  -9   12.90   11.90
   5   4  10   26.50    8.50
   5   4  10   13.70    9.90
   5  -4  10   11.40    9.10
  -5  -4 -10   32.60   11.70
  -5  -4 -10   15.50   10.10
  -5  -4 -10    1.90   10.00
   5   4  11  141.39   27.90
  -5  -4 -11  137.29   29.00
  -5  -4 -11  171.48   30.10
   5   4  12   18.50    9.10
  -5  -4 -12   33.50   12.60
   5   4  13    6.90    6.90
  -5  -4 -13  -18.30   10.60
   5   4  14   10.40    8.10
  -5  -4 -14   10.30   12.80
   5   4  15    9.00    8.10
  -5   4 -15   -2.60    6.90
   5   4  15    0.70    8.70
  -5  -4 -15   14.40   10.30
  -5  -4 -15    1.60   11.90
   5   4  16   13.10    8.80
  -5   4 -16    3.30    8.50
   5   4  16   20.20    8.90
  -5  -4 -16   10.00   12.00
  -5  -4 -16   29.30   11.00
  -5   4 -17  165.08   33.10
   5   4  17  172.58   34.00
  -5  -4 -17  168.38   36.70
  -5  -4 -17  216.28   33.80
  -5   4 -18    2.60    7.20
   5   4  18   -7.80    6.00
  -5  -4 -18    7.50    8.70
  -5   4 -19    5.10    7.00
  -5  -4 -19  -12.90    8.00
  -5   4 -20   -1.20    6.30
  -5  -4 -20   -0.40    7.00
  -5   4 -21   31.70    8.10
  -5  -4 -21   22.00    8.20
  -5   4 -22   -0.40    4.30
   5   5 -22    5.70    4.40
   5   5 -21   -1.30    4.80
   5   5 -20   13.00    6.40
   5   5 -19   -0.70    6.20
  -5   5  19    9.80    7.80
  -5   5  18    5.40    6.90
  -5   5  18   19.60    9.00
   5   5 -18   22.10    8.20
  -5   5  17   -2.40    7.50
   5   5 -17    3.50    7.30
  -5   5  17   -1.10    6.70
   5  -5 -17   -1.60   11.80
   5  -5 -17    1.70    7.30
  -5   5  16    2.30    6.70
  -5   5  16   -1.10    6.90
   5   5 -16   -4.20    6.90
   5  -5 -16    0.60    6.70
   5  -5 -16   -3.80   11.90
   5   5 -15    8.70    7.80
  -5   5  15   16.00    9.90
  -5   5  15   17.70    7.60
   5  -5 -15   23.40    7.70
   5  -5 -15    5.80    9.40
   5  -5 -15   33.80   15.10
  -5   5  14   16.70    9.30
   5  -5 -14    7.80   14.00
  -5   5  13   -1.40    7.30
   5  -5 -13  -17.20    9.80
  -5   5  12   37.70   12.00
   5  -5 -12   32.90   15.20
  -5  -5  12   36.40   14.90
  -5   5  11   40.50   12.80
  -5  -5  11   42.40   15.40
   5  -5 -11   56.89   16.20
  -5   5  10   12.60    7.50
   5  -5 -10    1.40   11.40
  -5  -5  10    6.70   10.20
  -5   5   9  106.19   31.10
  -5   5   9  176.48   30.20
   5  -5  -9  146.69   30.30
  -5  -5   9  164.78   31.40
  -5  -5   9  186.28   32.20
   5  -5  -9  178.58   31.50
  -5   5   8   50.09   12.10
  -5   5   8   35.60   13.00
  -5  -5   8   42.10   13.90
   5  -5  -8   37.40   11.50
  -5   5   7  649.54  122.29
  -5   5   7  715.33  123.59
   5  -5  -7  721.63  122.59
  -5  -5   7  771.52  123.59
  -5   5   6   10.20    7.70
  -5   5   6    2.30    8.10
  -5  -5   6    5.40   10.70
   5  -5  -6   21.80    8.10
  -5   5   5  -10.30    6.90
  -5   5   5    0.50    6.60
   5  -5  -5   -0.80    6.20
  -5  -5   5    1.50    9.40
  -5   5   4   37.50   11.60
  -5  -5   4   45.70   10.30
   5  -5  -4   39.70   10.40
  -5  -5   4   23.40   13.20
  -5   5   3    9.80    8.10
  -5  -5   3   26.60   11.40
   5  -5  -3    9.00    6.70
  -5  -5   3    4.90    5.90
  -5   5   2  155.78   29.00
   5  -5  -2  153.28   27.60
  -5  -5   2  164.48   28.90
  -5  -5   2  135.59   27.20
  -5   5   1   25.50    8.90
  -5  -5   1    8.40    9.20
  -5  -5   1   11.90    7.30
   5  -5  -1   12.60    6.80
  -5  -5   1    3.80    6.50
   5   5   0  565.64   92.99
  -5   5   0  544.35   93.09
  -5  -5   0  594.04   93.09
  -5  -5   0  496.15   92.79
   5  -5   0  509.55   92.19
   5   5   1  129.29   24.10
  -5  -5  -1  113.19   24.00
   5  -5   1  110.79   22.10
  -5  -5  -1  125.29   25.90
   5   5   2   50.99   11.50
   5   5   2   45.00   12.40
   5  -5   2   32.90   12.30
  -5  -5  -2   36.20   12.60
   5  -5   2   46.40   10.50
   5   5   3   44.00   11.20
   5   5   3   45.00   12.30
  -5  -5  -3   41.30   13.60
   5  -5   3   49.99   13.90
   5  -5   3   48.60   10.70
   5   5   4   25.20   10.00
   5   5   4   18.40    8.30
   5  -5   4   19.10    6.90
  -5  -5  -4   18.80   10.70
   5  -5   4   31.30   11.40
  -5  -5  -4   32.10   11.80
   5   5   5    9.60    8.60
   5   5   5   18.80    7.70
   5  -5   5   19.20   10.50
  -5  -5  -5    8.60   10.20
  -5  -5  -5    7.70    9.50
   5  -5   5   23.00    6.50
   5   5   6   25.20    9.00
   5   5   6   -5.00    6.00
   5  -5   6   -8.00    8.20
   5  -5   6   11.70    5.70
  -5  -5  -6    6.60    9.20
  -5  -5  -6   12.00    9.60
   5   5   7  211.68   39.20
   5   5   7  201.28   40.40
  -5  -5  -7  215.08   41.10
   5  -5   7  237.58   41.00
  -5  -5  -7  219.98   40.20
   5   5   8  143.69   28.60
   5   5   8  136.49   27.00
  -5  -5  -8  157.68   27.90
  -5  -5  -8  124.89   29.60
   5  -5   8  146.39   28.50
   5   5   9    8.20    7.70
   5  -5   9    5.90   10.10
  -5  -5  -9    1.40    8.80
   5   5  10    4.90    6.70
  -5  -5 -10   10.90   10.30
   5  -5  10   -5.80    9.40
   5   5  11    1.70    6.40
  -5  -5 -11   -0.90   10.40
   5   5  12    3.80    7.10
   5   5  13    0.20    7.30
   5   5  14   11.10    8.60
  -5   5 -14   29.60    8.90
   5   5  14    3.10    7.20
  -5  -5 -14  -13.90    9.30
   5   5  15   13.30    8.60
  -5   5 -15   29.80    9.40
   5   5  15   18.80    9.50
  -5  -5 -15    9.80   10.20
   5   5  16   -4.80    7.50
  -5   5 -16    9.80    8.10
   5   5  16   -3.30    6.90
  -5  -5 -16   -0.70    9.10
   5   5  17   14.80    8.00
  -5   5 -17   15.20    7.50
   5   5  17    0.60    7.10
  -5  -5 -17   10.10    9.30
   5   5  18    3.50    6.90
  -5   5 -18   -9.90    6.10
  -5  -5 -18    1.30    8.00
  -5   5 -19    2.70    6.30
  -5  -5 -19   14.10    7.90
  -5   5 -20   11.00    6.00
  -5  -5 -20   -9.00    6.00
  -5   5 -21    5.40    5.10
  -5   5 -22    7.40    4.40
   5   6 -20    2.20    6.40
  -5   6  20   -7.70    4.50
   5   6 -19    0.40    7.60
  -5   6  19   -4.40    5.20
  -5   6  18    5.70    6.10
  -5   6  17   -6.40    7.50
  -5   6  17   -3.00    6.40
   5  -6 -17    3.00    6.90
  -5   6  16   21.90   10.90
  -5   6  16   32.00    9.20
   5  -6 -16   29.10    9.40
  -5   6  15   15.10    7.80
  -5   6  15   20.30   10.60
   5  -6 -15   11.50    7.70
  -5   6  14    5.10    7.20
  -5   6  14    4.60    8.40
   5  -6 -14    9.30    8.00
  -5   6  13   12.20    7.50
  -5   6  13    6.70    9.10
   5  -6 -13   18.60    8.60
  -5   6  12  282.37   51.59
  -5  -6  12  288.07   53.49
  -5   6  11   12.40    8.90
  -5  -6  11   -6.70   10.80
  -5   6  10   -5.50    6.70
  -5  -6  10    7.30   11.90
  -5   6   9   21.10    8.90
  -5  -6   9   -7.50   10.60
   5  -6  -9    1.90    7.60
  -5   6   8   -8.90    6.30
   5  -6  -8   -8.30    6.60
  -5  -6   8  -19.10    9.10
  -5   6   7    2.30    7.40
  -5  -6   7   -0.40    9.80
   5  -6  -7    6.00    7.30
  -5   6   6  267.77   48.00
  -5  -6   6  241.98   47.90
   5  -6  -6  270.77   46.70
  -5   6   5   -1.50    9.20
  -5  -6   5    3.80    9.70
   5  -6  -5    4.10    7.20
  -5   6   4   -6.30    7.90
  -5  -6   4   -8.40    5.50
  -5  -6   4   -4.70    9.20
   5  -6  -4    6.80    6.50
  -5   6   3   -2.50    7.60
   5  -6  -3   19.30    7.90
  -5  -6   3    8.10    7.10
   5  -6  -3    7.80    9.80
  -5  -6   3   21.60   11.10
  -5   6   2    5.00    8.20
   5  -6  -2    1.60    8.30
  -5  -6   2    8.70   10.40
  -5  -6   2    3.50    6.10
   5  -6  -2    6.60    6.60
  -5   6   1    0.80    8.30
   5   6  -1   26.50    9.10
  -5  -6   1   15.60    7.30
  -5  -6   1   22.80   11.60
   5  -6  -1   34.00   11.90
   5  -6  -1   15.00    7.20
   5   6   0   89.39   20.80
   5   6   0  100.99   19.80
   5  -6   0  111.49   20.10
   5  -6   0  100.39   22.00
  -5  -6   0  105.09   20.10
  -5  -6   0   89.29   21.90
   5   6   1    8.20    9.00
   5   6   1    5.20    6.50
   5  -6   1    5.00    6.20
  -5  -6  -1    9.40    9.60
   5  -6   1   -1.30    8.90
  -5  -6  -1   14.70   10.30
  -5  -6  -1    7.70    6.80
   5   6   2   70.59   17.40
   5   6   2   79.69   16.20
  -5  -6  -2   57.49   17.10
   5  -6   2   88.39   15.80
   5  -6   2   69.49   18.50
  -5  -6  -2   63.49   15.50
   5   6   3   31.50   10.50
   5   6   3   24.50    9.10
   5  -6   3   23.90    7.90
  -5  -6  -3   29.40    9.20
  -5  -6  -3   19.70   11.40
   5  -6   3   14.10   10.90
   5   6   4    0.70    6.20
   5   6   4    6.70    8.90
   5  -6   4    8.60   10.50
  -5  -6  -4    8.50    9.70
   5  -6   4    6.40    5.30
  -5  -6  -4    8.60   10.20
  -5  -6  -4    2.90    6.30
   5   6   5    0.90    8.10
   5   6   5   -0.90    6.10
  -5  -6  -5    6.60    9.70
   5  -6   5    7.80    5.40
   5  -6   5    2.20    9.10
  -5  -6  -5    4.00    9.50
   5   6   6   82.89   19.20
   5   6   6   65.89   17.40
   5  -6   6   76.39   16.60
   5  -6   6   80.09   20.20
  -5  -6  -6  112.39   20.60
   5   6   7    3.20    6.70
   5  -6   7   -3.20   10.00
  -5  -6  -7    0.80   10.40
   5   6   8   13.40    8.10
   5  -6   8    6.70   11.50
  -5  -6  -8    2.70    9.50
   5   6   9   39.00   11.40
   5  -6   9   30.60   15.80
  -5  -6  -9   39.30   14.10
   5   6  10   23.10    9.40
  -5  -6 -10    8.90   11.30
   5  -6  10   22.50   14.30
   5   6  11   22.20    9.90
  -5  -6 -11    2.50   10.80
   5  -6  11  -16.40   10.40
   5   6  12  255.67   47.00
  -5   6 -13   10.90    7.90
   5   6  13   29.80   10.50
   5   6  13   14.90    9.60
   5   6  14    7.20    8.10
   5   6  14    1.10    8.00
  -5   6 -14    5.50    7.50
  -5   6 -15  118.99   20.70
   5   6  15   77.39   21.00
   5   6  15  106.59   20.80
  -5   6 -16   29.80    9.60
   5   6  16   36.60    9.80
   5   6  16   17.10    9.70
   5   6  17   10.80    6.90
  -5   6 -17    1.10    6.70
   5   6  18   17.10    7.20
  -5   6 -18   14.70    7.30
  -5   6 -19    8.00    6.10
   5   6  19    3.10    5.20
   5   6  20   -3.00    4.00
  -5   6 -20   12.60    5.20
  -5   6 -21    3.10    4.00
  -5   7  20   32.70    7.40
  -5   7  19    6.20    5.10
  -5   7  18   41.20    9.50
  -5   7  17   15.40    7.50
   5  -7 -17   29.20    8.00
  -5   7  16   19.40    7.80
   5  -7 -16   19.50    8.00
  -5   7  15   20.10   10.90
  -5   7  15   22.70    7.90
   5  -7 -15   17.70    8.50
  -5   7  14   -1.10    8.40
  -5   7  14   12.70    7.00
   5  -7 -14   -3.50    6.80
  -5   7  13   43.40   11.00
  -5   7  13   54.59   14.50
  -5   7  13   31.60   11.00
   5  -7 -13   70.59   12.60
  -5  -7  13   41.70   17.00
  -5   7  12  102.89   18.50
  -5   7  12   97.89   18.60
  -5   7  12  133.89   22.50
   5  -7 -12   67.29   17.20
  -5  -7  12   69.39   21.60
  -5   7  11    4.70    9.70
  -5   7  11   -1.50    7.10
  -5   7  11    3.30    7.80
   5  -7 -11   11.20    8.60
  -5  -7  11   12.20   12.90
  -5   7  10   17.20   10.50
  -5  -7  10    4.70   13.40
  -5   7   9    3.70   14.50
   5  -7  -9    1.90    9.00
   5  -7  -9   -2.90   11.60
  -5  -7   9  -11.40   10.40
   5  -7  -8   10.60    9.90
  -5  -7   8   12.40   12.20
  -5  -7   7   22.90   13.00
   5  -7  -7    4.50    8.90
  -5  -7   6   88.29   23.90
   5  -7  -6   99.09   20.80
   5  -7  -5   14.40    8.80
  -5  -7   5   23.00   12.80
  -5  -7   4  195.98   36.30
   5  -7  -4  177.08   34.70
   5  -7  -3   22.50    9.10
  -5  -7   3   21.80   13.50
  -5  -7   3   17.00    8.20
  -5  -7   2   15.00   11.90
   5  -7  -2    1.10    6.20
  -5  -7   2   20.40    8.10
   5  -7  -2    0.80   10.80
   5  -7  -1   38.10   11.00
  -5  -7   1   21.80   14.70
   5  -7  -1   83.39   16.00
  -5  -7   1   27.90   10.40
   5   7   0   -4.50    8.40
   5  -7   0   -4.10   10.50
  -5  -7   0   -1.80    6.60
   5  -7   0   13.70    7.30
  -5  -7   0    1.50    9.90
   5   7   1   14.40    8.20
   5   7   1   28.30   12.20
   5  -7   1   28.30   13.40
  -5  -7  -1   12.60    7.70
   5  -7   1   20.80    8.10
   5   7   2   26.70   10.40
   5   7   2   30.10   12.30
  -5  -7  -2   20.20   12.70
   5  -7   2   39.80   10.10
  -5  -7  -2   32.10   10.30
   5  -7   2   42.40   15.30
   5   7   3  168.18   30.60
   5   7   3  119.49   31.90
  -5  -7  -3  203.38   32.50
   5  -7   3  156.48   31.90
  -5  -7  -3   84.69   31.30
   5  -7   3  194.08   30.00
  -5  -7  -3  170.08   30.40
   5   7   4    0.00    7.10
   5  -7   4    6.50   12.20
  -5  -7  -4   11.30   10.60
   5  -7   4   -1.20    5.70
  -5  -7  -4    5.90    7.50
   5   7   5  228.88   42.70
   5  -7   5  237.48   44.80
   5  -7   5  219.88   41.80
  -5  -7  -5  262.27   44.30
   5   7   6   18.00    8.60
  -5  -7  -6    6.60   10.90
   5  -7   6    7.00    6.80
   5  -7   6    7.70   11.60
   5   7   7   48.60   13.50
  -5  -7  -7   47.00   15.90
   5  -7   7   53.19   18.20
   5   7   8   63.09   16.90
  -5  -7  -8  101.39   20.60
   5  -7   8   59.39   19.40
   5   7   9   89.09   17.00
   5  -7   9   57.49   19.10
  -5  -7  -9   50.29   17.30
   5   7  10  -11.50    7.20
  -5  -7 -10   11.00   12.30
   5  -7  10    2.70   12.90
   5   7  11   33.00   10.40
   5   7  11   24.50   10.70
   5   7  11   24.10   11.90
  -5   7 -11   43.40   10.40
  -5  -7 -11   40.30   15.00
   5  -7  11    8.90   14.30
   5   7  12   16.80   10.30
   5   7  12   14.00    8.90
  -5   7 -12   11.70    7.70
   5   7  12   -3.20    8.40
  -5  -7 -12    9.30   12.90
   5   7  13   -6.30    7.20
  -5   7 -13   -4.00    6.80
   5   7  13    1.40    7.70
   5   7  13   -2.00    8.00
   5   7  14   11.60    8.20
   5   7  14   21.60    8.40
  -5   7 -14    1.10    7.30
  -5   7 -15    4.40    7.00
   5   7  15    7.80    7.50
   5   7  15    8.60    7.90
  -5   7 -16   16.30    7.80
   5   7  16   18.90    7.80
   5   7  17   20.50    7.90
  -5   7 -17   31.50    8.40
  -5   7 -18    6.20    5.40
   5   7  18    5.30    5.30
   5   7  19    3.50    4.80
  -5   7 -19    4.80    4.90
  -5   7 -20   -1.70    3.70
   5   7  20    0.00    3.40
  -5   8  19   87.49   16.10
  -5   8  18   -5.50    4.30
  -5   8  17    0.30    5.10
  -5   8  16    3.70    5.70
  -5   8  15   33.80    8.00
   5  -8 -15   14.20    8.30
  -5   8  14   24.60    8.10
  -5   8  14   21.60    7.60
   5  -8 -14    3.90    7.50
  -5   8  13  163.38   26.30
  -5   8  13  142.79   26.20
   5  -8 -13  150.78   26.30
  -5  -8  13   67.69   29.10
  -5   8  12    6.40    7.00
  -5   8  12    2.70    7.00
  -5  -8  12  -10.40   10.40
   5  -8 -12    8.20    7.60
  -5   8  11   45.50   10.80
  -5   8  11   44.60   11.20
  -5  -8  11   40.40   16.20
   5  -8 -11   35.10   10.40
  -5   8  10   11.00    7.30
  -5   8  10    2.90    7.30
  -5  -8  10    0.00   12.10
   5  -8 -10    0.80    7.10
  -5   8   9    1.50    6.90
  -5   8   9    7.30    7.90
   5  -8  -9   -8.70    8.10
  -5  -8   9    0.60   12.70
   5  -8  -9    2.90    6.50
   5  -8  -9   -7.00   11.40
  -5   8   8   -3.60   13.80
   5  -8  -8   34.60   12.10
  -5  -8   8   34.20   15.80
  -5  -8   7    1.20   12.60
   5  -8  -7   -5.50    7.30
  -5  -8   6   37.70   17.30
   5  -8  -6   51.89   14.20
   5  -8  -5    9.60    8.80
  -5  -8   5   25.30   14.70
   5  -8  -4    8.60    7.80
  -5  -8   4   12.50   13.60
   5  -8  -3   -7.20    8.20
  -5  -8   3   12.30   12.00
  -5  -8   3   -2.30    7.00
  -5  -8   2   17.30    8.30
  -5  -8   2   14.60   12.40
   5  -8  -2   10.80   12.80
   5  -8  -2    0.40    8.30
   5  -8  -1  113.29   24.30
   5  -8  -1   86.19   20.20
  -5  -8   1  124.99   20.50
  -5  -8   1   64.29   21.00
   5  -8   0   -0.90    6.20
   5  -8   0   11.70   12.50
  -5  -8   0   -7.60    6.30
  -5  -8   0  -11.40   10.70
  -5  -8  -1   12.60    8.10
   5  -8   1   -2.20    6.80
   5  -8   1    4.80   11.90
   5   8   2   40.70   13.40
   5  -8   2   27.20   10.10
  -5  -8  -2   28.50   13.30
  -5  -8  -2   25.00   10.30
   5  -8   2   42.50   16.10
   5   8   3    1.40    8.70
  -5  -8  -3    8.90   11.50
   5  -8   3    2.80    6.50
  -5  -8  -3    4.00    7.80
   5  -8   3    3.10   12.60
   5   8   4   45.80   13.40
  -5  -8  -4   43.60   15.70
   5  -8   4   44.10   16.60
   5  -8   4   30.30   10.90
   5   8   5   78.69   25.00
  -5  -8  -5  167.18   29.10
   5  -8   5  160.38   25.70
   5  -8   5  134.19   30.10
   5   8   6    3.40    8.80
   5  -8   6   19.70   15.70
  -5  -8  -6   22.80   12.40
   5   8   7  293.57   52.49
  -5  -8  -7  243.38   52.99
   5  -8   7  338.47   54.99
   5   8   8   40.50   11.80
   5   8   8   14.10   10.10
   5   8   8   26.10    9.40
  -5  -8  -8   18.60   13.30
   5  -8   8   13.80   15.00
   5   8   9   69.89   13.10
   5   8   9   32.30   11.40
   5   8   9   56.69   14.10
  -5  -8  -9   22.20   14.60
   5  -8   9   53.09   17.20
   5   8  10   17.80    9.90
   5   8  10    0.30    8.60
   5   8  10    8.70    8.20
  -5  -8 -10   34.50   13.30
   5  -8  10   -4.40   12.10
   5   8  11   -7.00    7.50
   5   8  11    8.40    7.10
   5   8  11    9.60    8.40
   5  -8  11   -6.60   12.20
  -5  -8 -11    0.70   11.50
   5   8  12   40.50   11.70
  -5   8 -12   73.89   12.50
   5   8  12   66.09   13.00
   5   8  12   68.99   15.10
  -5  -8 -12   68.69   18.20
   5  -8  12  -14.90   15.60
  -5   8 -13    2.80    6.80
   5   8  13   -1.80    6.70
   5   8  13    9.40    8.00
   5   8  13   -2.40    7.10
  -5   8 -14   18.60    8.00
   5   8  14   12.10    7.70
   5   8  14   20.30    7.90
  -5   8 -15   10.60    6.50
   5   8  15    0.00    6.30
  -5   8 -16   -4.90    5.40
   5   8  16   -0.60    5.20
   5   8  17   11.20    5.40
  -5   8 -17    1.50    5.10
  -5   8 -18   -1.30    4.10
   5   8  18    1.30    4.30
   5   8  19    3.50    3.70
  -5   9  17   36.90    8.00
  -5   9  16   -0.70    4.50
  -5   9  15   10.80    5.60
  -5   9  15    6.70    5.50
  -5   9  14   49.30   11.60
  -5   9  14   52.19   11.20
  -5   9  13   -7.30    5.50
  -5   9  13   -3.00    6.40
  -5   9  12    5.30    6.30
  -5   9  12    3.60    6.30
  -5   9  11   16.60    7.50
  -5   9  11   -3.20    6.30
  -5   9  10   17.50    8.60
  -5   9  10   22.60    7.60
  -5  -9  10   13.30   13.30
  -5   9   9   -0.70    7.10
  -5   9   9   16.10    7.00
   5  -9  -9    7.30   13.90
  -5  -9   9   -4.10   12.00
   5  -9  -9  -11.60    7.60
  -5   9   8   66.49   11.50
  -5   9   8   24.20   10.40
  -5  -9   8   38.80   16.90
   5  -9  -8   36.40   16.70
   5  -9  -8   38.20   13.90
  -5   9   7   40.40   10.20
  -5  -9   7   30.30   15.90
   5  -9  -7   26.30   14.80
   5  -9  -7   45.40   13.40
  -5   9   6   12.80    8.50
  -5  -9   6   14.50   12.80
   5  -9  -6   31.70   11.20
  -5   9   5    7.60    7.70
   5  -9  -5   -8.50    8.00
  -5  -9   5    0.00   11.70
  -5   9   4  225.98   43.10
  -5  -9   4  189.88   46.30
   5  -9  -4  348.17   46.00
  -5   9   3    7.50   11.60
   5  -9  -3   -7.50    7.30
  -5  -9   3   -5.30   10.30
  -5  -9   2   -7.60   11.90
  -5  -9   2    1.20   12.60
   5  -9  -2   -6.30    7.00
   5  -9  -1  150.38   32.90
  -5  -9   1   72.69   30.70
  -5  -9   1  229.18   33.40
  -5  -9   1  159.78   30.30
   5  -9  -1  212.08   31.00
   5  -9   0   48.70   11.70
  -5  -9   0   37.90   16.20
  -5  -9   0   17.00   11.40
   5  -9   0   30.80   16.10
  -5  -9  -1   49.99   13.80
   5  -9   1   26.40   17.00
   5  -9   1   48.80   12.70
  -5  -9  -1   23.80   16.10
   5  -9   2   75.29   16.60
   5  -9   2   24.00   18.50
  -5  -9  -2   78.89   19.70
  -5  -9  -2   91.49   17.90
   5   9   3    0.20    8.60
   5  -9   3    4.90    8.20
  -5  -9  -3   -0.80    7.60
  -5  -9  -3  -18.20   13.20
   5  -9   3    6.70   14.60
   5   9   4   26.40   10.50
  -5  -9  -4    8.70   14.70
   5  -9   4   56.49   11.90
   5  -9   4   -7.40   13.40
   5   9   5  491.05   86.29
  -5   9  -5  487.05   86.39
   5   9   5  453.65   87.49
   5  -9   5  538.55   89.79
  -5  -9  -5  543.55   88.89
   5   9   6    3.20    8.90
   5   9   6   -2.40    9.10
  -5   9  -6    6.90    9.10
  -5  -9  -6   16.30   12.10
   5  -9   6    2.10   12.50
   5   9   7   15.30    9.00
   5   9   7    8.10   10.10
  -5   9  -7   21.30    9.70
  -5  -9  -7   27.00   14.90
   5  -9   7   24.90   14.60
   5   9   8   -2.10    8.10
  -5   9  -8   11.20    9.30
   5   9   8   12.10   10.40
   5   9   8   15.70    7.60
  -5  -9  -8    6.00   12.00
   5  -9   8   27.20   15.20
   5   9   9    0.00    6.80
   5   9   9    6.40    9.10
   5   9   9   -7.70    7.90
   5  -9   9  -20.30   11.10
  -5  -9  -9   -8.20   10.70
   5   9  10   44.70   12.00
   5   9  10   26.60    8.50
   5   9  10   16.10    9.30
   5  -9  10   15.70   14.70
  -5  -9 -10   13.80   12.10
   5   9  11   -0.80    6.60
   5   9  11   -5.70    7.70
   5   9  11    3.10    7.40
   5   9  12    1.90    6.30
   5   9  12    6.60    7.40
   5   9  13   36.90    8.80
   5   9  13   19.80    8.20
   5   9  14    6.30    5.60
   5   9  14   -2.10    5.40
   5   9  15   11.00    5.90
   5   9  15   14.40    5.90
   5   9  16    6.30    5.00
   5   9  17    9.20    4.40
  -5  10  16    6.10    3.70
  -5  10  15   -1.30    4.00
  -5  10  15    3.30    4.40
  -5  10  14    7.90    5.70
  -5  10  14   29.30    6.00
  -5  10  13    6.70    5.00
  -5  10  13    9.50    5.50
  -5  10  12   -7.10    4.90
  -5  10  12    4.10    5.10
  -5  10  11   13.60    6.50
  -5  10  11    7.30    6.00
  -5  10  10   13.40    6.30
  -5  10  10    6.40    7.00
  -5  10   9    9.80    7.30
  -5  10   8   14.60    7.40
   5 -10  -8    4.50    8.80
  -5  10   7    7.90    7.30
  -5 -10   7    4.90   13.00
   5 -10  -7   10.90    9.80
   5 -10  -7    7.10   12.70
  -5  10   6   14.50    7.80
   5 -10  -6   -8.50    7.80
   5 -10  -6   13.00   12.30
  -5 -10   6   -3.00   13.00
  -5  10   5   22.40    8.00
   5 -10  -5   -3.10    8.40
  -5 -10   5   11.80   14.50
  -5  10   4    1.00    7.10
  -5  10   4    4.10    7.90
   5 -10  -4    1.30    8.10
  -5 -10   4  -18.90    9.90
  -5  10   3    7.20    8.70
  -5  10   3   30.20    8.30
  -5 -10   3    9.30   13.10
   5 -10  -3   21.10    9.40
  -5  10   2   39.00   10.40
  -5  10   2   36.80    9.70
  -5 -10   2    4.20   13.90
   5 -10  -2   26.60   10.70
  -5 -10   1   76.89   26.00
   5 -10  -1  131.69   23.70
   5 -10   0    0.00   13.80
   5 -10   0    7.00    8.20
  -5 -10   0   16.80   14.50
  -5  10  -1    2.30    8.20
  -5 -10  -1   13.20   10.00
   5 -10   1    0.80    7.90
  -5 -10  -1   -9.00   12.40
   5 -10   1    9.60   13.60
  -5  10  -2   13.80    9.00
   5 -10   2   -7.70    6.60
  -5 -10  -2    7.60   12.70
  -5 -10  -2   -3.00    8.00
   5 -10   2   13.30   14.00
  -5  10  -3   -2.30    8.50
   5  10   3    1.90    7.90
   5 -10   3    0.70    7.50
  -5 -10  -3    9.80   13.30
   5 -10   3  -13.10   11.40
  -5  10  -4   17.50    9.20
   5  10   4   17.70    8.80
   5 -10   4    3.50   12.90
  -5 -10  -4   25.60   15.40
   5  10   5   21.80    8.80
  -5  10  -5   12.80    9.50
   5 -10   5   15.70   14.60
  -5 -10  -5    3.50   12.60
   5  10   6   15.10    9.10
  -5  10  -6   32.60   10.30
  -5 -10  -6   19.90   13.50
   5 -10   6   28.40   16.20
   5  10   7    1.50    7.80
  -5  10  -7    3.20    8.40
   5 -10   7    2.50   18.30
   5  10   8   16.20    8.50
  -5  10  -8   19.40    9.30
   5  10   9    8.30    7.40
   5  10  10    0.60    5.70
   5  10  10    4.40    6.70
   5  10  11   14.50    6.30
   5  10  11   -4.60    5.20
   5  10  12    3.10    5.30
   5  10  12    4.80    6.00
   5  10  13    6.50    4.90
   5  10  13   10.60    5.70
   5  10  14    1.10    4.50
   5  10  14    0.80    4.20
   5  10  15    1.90    3.80
   5  10  15    4.20    4.00
  -5  11  13   -0.50    3.90
  -5  11  13   -1.10    3.60
  -5  11  12    0.20    4.30
  -5  11  12    0.30    4.10
  -5  11  11   11.30    5.10
  -5  11  10   -1.10    5.00
  -5  11   9   -3.60    5.00
   5  11  -8   14.70    7.60
  -5  11   8   17.50    6.70
  -5  11   7    2.90    5.90
  -5  11   6   -2.50    6.20
  -5  11   5    1.10    6.40
  -5  11   4   31.20   10.30
  -5  11   4   58.69   11.50
  -5  11   3   31.10    8.60
  -5  11   3   25.60    9.60
  -5  11   2    3.60    7.80
   5 -11  -2   -0.40    8.30
  -5  11   1   -1.50    7.50
   5 -11  -1    4.90    7.60
  -5  11   0    7.50    8.00
   5 -11   0    6.40    8.10
  -5  11  -1   21.10    8.80
   5 -11   1    5.90    8.40
  -5  11  -2    0.10    7.80
  -5  11  -3   32.90   10.40
   5  11   3   25.60    8.80
   5  11   4    5.60    6.60
  -5  11  -4    5.20    8.10
  -5  11  -5   56.29   12.20
   5  11   5   33.00   10.30
   5  11   6   10.00    6.90
  -5  11  -6   10.30    7.90
  -5  11  -7    8.50    7.50
   5  11   7    8.80    6.50
   5  11   8    7.90    6.20
  -5  11  -8    0.40    7.00
   5  11   9    9.20    5.90
   5  11  10    6.70    5.30
   5  11  11    0.70    4.50
   5  11  12   -5.50    3.90
   5  11  12   -4.60    3.70
   5  11  13   -2.40    3.30
  -5  12  10    1.10    3.60
  -5  12   9    7.10    4.20
  -5  12   8   12.00    4.80
   5  12  -8   -0.20    4.90
   5  12  -7    4.60    5.30
  -5  12   7   -2.50    4.10
   5  12  -6    3.70    5.80
  -5  12   6    1.20    4.60
  -5  12   5   -4.60    4.80
   5  12  -5   -5.10    5.60
  -5  12   4   31.40    7.60
  -5  12   4   22.00    7.80
  -5  12   3    3.80    6.70
  -5  12   2    2.10    6.60
  -5  12   1    2.90    6.20
  -5  12   0   25.80    8.50
  -5  12  -1   -1.30    6.40
  -5  12  -2    6.30    7.20
  -5  12  -3    4.00    6.70
   5  12   4    4.80    5.00
  -5  12  -4    2.30    6.50
  -5  12  -5   -7.20    5.70
   5  12   5    5.80    4.90
   5  12   6    5.30    4.80
  -5  12  -6    4.60    6.10
  -5  12  -7   13.40    6.00
   5  12   7   10.10    4.90
   5  12   8   10.10    4.30
  -5  12  -8    2.60    4.90
   5  12   9    0.50    3.60
   5  13  -4    4.90    4.40
  -5  13   3    2.80    4.90
   5  13  -3   -4.90    3.90
  -5  13   2   13.70    5.10
   5  13  -2   10.00    5.30
  -5  13   1    3.60    4.50
   5  13  -1    4.30    4.70
   5  13   0    9.60    5.20
  -5  13   0    5.20    4.90
   5  13   1   -1.60    4.30
  -5  13  -1   -0.60    4.50
  -5  13  -2    4.20    4.70
   5  13   2   -4.30    4.10
  -5  13  -3    9.40    4.80
   5  13   3   -1.50    3.90
  -5  13  -4    9.30    4.60
   6   0 -24    9.90    4.70
   6   0 -23    2.40    4.80
   6   0 -22   -0.90    5.50
   6   0 -21    5.10    7.00
   6   0 -20    1.30    6.90
  -6   0  20   -0.90    7.30
   6   0 -19   27.20   14.90
   6   0 -19   -1.40    6.60
  -6   0  19    0.90    7.10
   6   0 -18   -8.60   12.40
   6   0 -17    8.60    8.70
   6   0 -17   36.80   13.90
   6   0 -17    5.00   12.30
   6   0 -16   -3.40   12.10
   6   0 -16   46.80   15.60
   6   0 -15   -5.30   11.00
   6   0 -15  -10.50    9.70
   6   0 -14  142.89   29.90
   6   0 -14  150.88   31.20
  -6   0  13    3.60    9.10
   6   0 -13    8.50   10.60
   6   0 -13   19.60   11.60
   6   0 -12  364.36   64.89
   6   0 -12  364.36   65.79
  -6   0  12  370.26   65.19
   6   0 -11  -20.10    8.10
   6   0 -11    7.20   11.20
  -6   0  11   -8.00    6.90
  -6   0  10   58.09   16.00
   6   0 -10   85.19   18.40
   6   0 -10   76.99   18.00
  -6   0   9    6.50    6.50
   6   0  -9   -3.80    9.10
   6   0  -9    0.60    8.60
   6   0  -8  127.99   25.80
  -6   0   8  133.39   24.50
  -6   0   7    4.40    5.30
   6   0  -7   -8.70    7.70
  -6   0   6 2428.46  413.16
   6   0  -6 2436.66  413.66
   6   0  -5   -3.80    8.10
  -6   0   5   -4.90    4.40
  -6   0   4 9999.00 1695.13
  -6   0   3    6.80    3.70
  -6   0   2  469.15   81.49
  -6   0   2  493.85   81.89
  -6   0   1   -2.00    1.50
  -6   0   1    2.10    3.80
  -6   0   0   28.70    6.90
   6   0   1   -1.30    2.60
  -6   0  -1    0.50    4.40
  -6   0  -2 1350.36  227.98
   6   0   2 1330.97  227.58
   6   0   3    4.70    4.00
  -6   0  -3   -1.70    4.90
  -6   0  -4    4.30    5.90
   6   0   4    7.50    5.50
   6   0   5    4.80    5.40
  -6   0  -5    4.40    5.90
   6   0   6  849.91  140.49
  -6   0  -6  794.32  140.29
   6   0   7   -4.70    5.40
  -6   0  -7    0.50    5.80
  -6   0  -8   38.50   10.30
   6   0   8   31.10   10.30
  -6   0  -8   51.19   12.20
  -6   0  -9    3.90    8.20
  -6   0  -9    9.40    6.50
   6   0   9    8.80    7.30
  -6   0 -10   79.39   17.80
   6   0  10   77.19   17.60
   6   0  11  -18.90    5.60
  -6   0 -11   -5.30    7.80
   6   0  12  199.28   38.70
  -6   0 -12  210.68   38.40
  -6   0 -13    4.50   10.50
   6   0  14    6.10    6.20
  -6   0 -14    2.20   10.60
   6   0  15    9.00    7.10
  -6   0 -15   -7.90   10.10
  -6   0 -16   80.49   23.60
   6   0  16  134.29   25.20
  -6   0 -17    2.40    9.60
  -6   0 -17    1.80    7.50
  -6   0 -17   -9.10   10.60
  -6   0 -18  182.68   35.10
  -6   0 -18  188.78   34.40
  -6   0 -18  194.28   38.10
  -6   0 -19    3.00   12.50
  -6   0 -19    5.50    7.30
  -6   0 -19    1.20    8.70
  -6   0 -20   30.20   10.40
  -6   0 -20   26.80    9.10
  -6   0 -21   -6.10    6.90
  -6   0 -21    5.50    6.80
  -6   0 -22   35.60    8.10
  -6   0 -22   20.60    8.30
  -6   0 -23   -0.10    4.20
   6   1 -24   -0.60    4.20
   6  -1 -24   -1.00    3.70
   6   1 -23    0.90    4.90
   6  -1 -23   -2.70    4.40
   6   1 -22    3.70    5.80
   6  -1 -22    5.60    5.60
   6   1 -21   18.10    7.30
   6  -1 -21    7.70    7.40
   6   1 -20   12.70    7.30
  -6   1  20    4.30    7.30
   6  -1 -20    5.30    7.10
   6   1 -19    1.20    7.40
   6   1 -19   17.10   14.00
  -6   1  19   19.30    9.00
   6  -1 -19   -7.00   12.50
   6   1 -18   17.50   14.60
   6   1 -18   30.20    9.00
  -6   1  18   20.30    9.40
   6  -1 -18   27.70   15.70
   6   1 -17   32.50   17.10
  -6   1  17   46.50   12.70
   6   1 -17   46.60   16.80
   6  -1 -17   44.00   18.40
   6  -1 -17   48.20   11.80
   6  -1 -17    6.60   13.90
   6   1 -16   38.80   17.30
   6   1 -16   68.29   17.90
   6  -1 -16   57.09   18.30
   6  -1 -16   52.29   18.50
   6   1 -15  -14.50   10.30
   6   1 -15    1.50   11.90
   6  -1 -15    4.50   11.00
   6  -1 -15    1.00   10.70
   6   1 -14   12.70   11.80
   6   1 -14   18.40   11.80
   6  -1 -14    4.50   11.50
   6  -1 -14   16.10   11.90
  -6   1  13  108.39   22.10
   6   1 -13   82.19   22.00
   6   1 -13   93.29   22.30
   6  -1 -13   88.99   22.10
   6  -1 -13   87.39   21.90
  -6  -1  13  101.89   21.10
   6   1 -12   26.70   12.90
  -6   1  12    6.20    8.30
   6   1 -12   17.80   10.90
  -6  -1  12   19.00    9.10
   6  -1 -12   14.10   11.30
   6  -1 -12   27.40   12.40
  -6   1  11   90.29   20.50
   6   1 -11  112.99   23.20
   6   1 -11  110.19   21.90
   6  -1 -11   91.99   21.80
   6  -1 -11  106.99   21.90
  -6  -1  11   79.89   20.20
   6   1 -10  118.89   21.90
  -6   1  10   91.89   19.60
   6   1 -10   88.89   21.20
   6  -1 -10   99.59   21.20
   6  -1 -10   94.09   21.30
  -6  -1  10   79.59   19.60
   6   1  -9   -3.60    9.70
  -6   1   9   -3.50    5.60
   6   1  -9   -2.90    8.90
  -6  -1   9    0.30    5.90
   6  -1  -9   -8.00    7.80
   6  -1  -9   15.30   10.10
  -6   1   8  484.75   84.19
   6   1  -8  479.15   84.79
  -6  -1   8  482.65   83.99
   6  -1  -8  499.45   84.69
  -6   1   7 1158.78  191.98
   6   1  -7 1102.39  192.38
  -6  -1   7 1128.19  191.78
   6  -1  -7 1110.39  192.28
   6   1  -6    2.90    8.50
  -6   1   6    3.10    6.40
   6  -1  -6   16.20    9.30
  -6  -1   6   21.90    6.20
  -6   1   5  242.48   42.20
   6   1  -5  239.48   42.90
  -6  -1   5  243.78   41.90
   6  -1  -5  235.98   42.70
   6   1  -4  459.45   77.59
  -6   1   4  441.56   77.09
  -6  -1   4  447.36   76.79
  -6   1   3 1694.13  286.67
  -6  -1   3 1668.83  286.47
  -6  -1   3 1701.43  286.47
  -6   1   2  298.67   52.39
  -6  -1   2  309.47   52.29
  -6   1   1  522.75   88.89
  -6  -1   1  519.35   88.99
  -6   1   0   20.90    7.40
   6   1   0   30.80    5.80
  -6  -1   0   32.50    7.40
   6   1   1  507.35   86.49
  -6   1  -1  511.75   86.89
  -6  -1  -1  502.85   86.89
   6   1   2  369.26   62.39
  -6   1  -2  368.06   62.79
  -6  -1  -2  352.26   62.89
  -6   1  -3  480.55   81.39
   6   1   3  481.75   81.29
  -6  -1  -3  457.45   81.59
   6   1   4  180.38   30.00
  -6   1  -4  155.48   29.80
  -6  -1  -4  172.78   30.70
   6  -1   4  167.68   30.10
   6   1   5  420.26   68.89
  -6   1  -5  407.86   68.69
  -6  -1  -5  382.26   69.09
   6  -1   5  380.16   68.89
  -6   1  -6  762.72  131.19
   6   1   6  743.13  131.39
   6  -1   6  756.92  131.39
  -6  -1  -6  807.92  131.59
  -6   1  -7   32.60   10.50
   6   1   7   35.60    9.10
  -6   1  -7   18.50    7.70
   6  -1   7   33.30    9.10
  -6  -1  -7   21.70    8.80
  -6   1  -8    6.10   10.20
  -6   1  -8    4.80    7.80
  -6   1  -8    0.40    8.10
   6   1   8    8.90    7.10
  -6  -1  -8   25.50    9.90
  -6  -1  -8   21.40    8.20
   6  -1   8   11.90    7.30
  -6   1  -9  320.87   63.29
   6   1   9  387.66   63.89
   6   1   9  328.87   62.79
  -6   1  -9  393.26   64.29
   6  -1   9  416.56   63.99
  -6  -1  -9  351.46   63.39
  -6  -1  -9  339.37   62.79
  -6  -1  -9  401.46   63.79
   6   1  10  152.58   28.60
   6   1  10  162.48   30.40
  -6   1 -10  165.38   30.90
  -6   1 -10  160.78   29.90
  -6  -1 -10  168.38   30.20
  -6  -1 -10  156.48   30.40
   6  -1  10  149.39   30.00
  -6   1 -11   64.79   15.30
   6   1  11   48.60   11.80
   6   1  11   50.69   14.30
  -6  -1 -11   67.39   15.30
   6  -1  11   36.50   12.70
  -6   1 -12   82.79   18.00
   6   1  12   74.69   14.50
   6   1  12   37.90   15.20
  -6  -1 -12   82.39   18.10
   6  -1  12   60.29   16.60
   6   1  13    0.70    5.70
  -6   1 -13    7.20    9.60
  -6  -1 -13   23.70   11.30
   6   1  14  138.89   26.80
  -6   1 -14  150.68   29.60
  -6  -1 -14  136.19   29.20
   6   1  15  100.49   18.70
  -6   1 -15   64.29   20.60
  -6  -1 -15   97.29   22.10
   6   1  16    3.30    6.80
  -6   1 -16   -2.30   10.40
  -6  -1 -16   10.90   11.70
  -6   1 -17   -0.90    8.70
  -6   1 -17   -3.30   10.40
  -6   1 -17    5.70    7.80
   6   1  17    8.90    7.10
  -6  -1 -17   -1.50   11.60
  -6  -1 -17    3.40   10.00
  -6   1 -18    7.90   13.50
  -6   1 -18    7.90    9.20
  -6   1 -18   16.50    8.40
  -6  -1 -18    6.30    9.80
  -6  -1 -18    6.20   12.50
  -6  -1 -18   -3.40   11.60
  -6   1 -19  -13.80   11.50
  -6   1 -19    9.10    7.40
  -6   1 -19   -5.90    7.80
  -6  -1 -19   -3.20    8.90
  -6  -1 -19   -7.00    9.80
  -6  -1 -19   -0.70   11.50
  -6   1 -20   25.40    8.60
  -6   1 -20   22.80    8.90
  -6  -1 -20   -3.10    8.30
  -6   1 -21    9.70    7.30
  -6   1 -21   12.80    7.50
  -6  -1 -21   12.00    8.00
  -6   1 -22   59.09   12.70
  -6  -1 -22   60.59   12.90
  -6   1 -23   11.40    5.30
   6   2 -24    2.80    3.90
   6  -2 -24   -2.60    3.30
   6   2 -23    3.90    5.50
   6  -2 -23   20.80    5.20
   6   2 -22    4.50    5.50
   6  -2 -22    6.90    5.40
   6   2 -21   -2.70    5.60
   6  -2 -21    7.00    6.70
   6   2 -20    2.40    6.90
  -6   2  20    6.20    7.50
   6   2 -19   44.70   10.10
  -6   2  19   23.00    9.90
   6  -2 -19    8.00   14.20
   6   2 -18    0.70    7.40
  -6   2  18  -10.20    6.60
   6  -2 -18   10.60   13.10
   6   2 -17   11.30   17.10
   6   2 -17   16.30    8.10
  -6   2  17   26.30   10.00
   6  -2 -17   26.70   13.90
   6  -2 -17   -0.80   14.10
   6  -2 -17    4.60    8.90
   6   2 -16    6.90   14.80
  -6   2  16    8.50    9.30
   6  -2 -16   -2.00   12.90
   6  -2 -16   -3.20   11.70
  -6   2  15   12.90    9.00
   6   2 -15    5.30   12.70
   6  -2 -15   20.50   13.30
   6  -2 -15   12.80   12.40
   6   2 -14   80.29   21.30
  -6   2  14  109.19   19.90
   6  -2 -14   58.09   20.10
   6  -2 -14   97.99   22.50
   6   2 -13   40.30   14.10
   6   2 -13   26.90   12.40
   6  -2 -13   39.10   14.00
  -6  -2  13   36.00   11.60
   6  -2 -13   18.70   13.10
  -6   2  12   15.70    9.00
   6   2 -12   14.90   10.60
   6   2 -12   -5.60   10.00
   6  -2 -12   -0.90   10.60
   6  -2 -12    8.40   11.10
  -6  -2  12   14.30    9.40
   6   2 -11   92.49   20.70
  -6   2  11   69.89   18.40
   6   2 -11   94.39   19.60
   6  -2 -11   95.59   21.10
   6  -2 -11  103.19   21.50
  -6  -2  11   76.19   18.30
  -6   2  10  208.28   37.30
   6   2 -10  196.78   36.60
   6   2 -10  227.88   38.20
  -6  -2  10  188.78   36.90
   6  -2 -10  211.48   38.00
   6  -2 -10  177.88   37.90
  -6   2   9   14.10    7.10
   6   2  -9   -3.80    8.30
   6   2  -9   -3.50    8.60
  -6  -2   9  -11.10    6.30
   6  -2  -9    1.90    8.40
  -6  -2   9   -7.50    6.10
   6  -2  -9   -4.70    9.90
  -6   2   8   15.30    7.40
   6   2  -8    1.40    8.50
   6  -2  -8    5.30    9.50
  -6  -2   8    8.40    6.70
  -6   2   7   70.89   18.10
   6   2  -7   87.79   19.50
   6  -2  -7   95.29   19.40
  -6  -2   7  101.59   18.10
   6   2  -6    3.90    8.20
  -6   2   6   13.70    7.20
  -6  -2   6   -2.80    4.40
   6  -2  -6    4.40    7.30
   6   2  -5   82.49   19.20
  -6   2   5  123.59   18.80
   6  -2  -5   76.29   18.30
  -6  -2   5  101.79   18.00
   6   2  -4   36.40   10.00
  -6   2   4   20.70    7.40
  -6  -2   4   17.40    4.40
   6   2  -3  201.38   36.90
  -6   2   3  212.88   35.70
  -6  -2   3  192.68   34.50
  -6   2   2  296.57   53.09
  -6  -2   2  313.47   52.79
   6   2  -1   55.89   12.40
  -6   2   1   58.89   12.90
  -6  -2   1   79.29   13.20
   6   2   0   69.69   13.50
  -6   2   0   75.99   14.30
  -6  -2   0   66.19   14.00
   6   2   1 2142.59  352.96
  -6  -2  -1 2009.80  353.26
   6   2   2  278.27   47.20
  -6  -2  -2  264.17   47.80
  -6   2  -3  151.08   28.90
   6   2   3  169.18   29.10
  -6  -2  -3  163.58   29.50
  -6   2  -4  167.28   30.60
   6   2   4  174.58   30.80
  -6  -2  -4  171.08   31.50
   6   2   5  305.37   54.59
  -6   2  -5  311.27   54.19
  -6  -2  -5  322.27   55.09
   6   2   6  263.17   43.80
  -6   2  -6  201.48   42.90
   6  -2   6  273.07   43.90
  -6  -2  -6  274.37   44.20
   6   2   7  492.55   84.89
  -6   2  -7  454.05   84.59
  -6  -2  -7  506.15   85.19
   6  -2   7  551.54   85.09
  -6  -2  -7  459.35   85.49
  -6   2  -8   97.59   17.00
   6   2   8   69.79   15.80
  -6   2  -8   67.09   16.30
   6   2   8   64.89   16.90
   6  -2   8   70.29   15.80
  -6  -2  -8   45.50   15.50
  -6  -2  -8   61.49   15.20
  -6  -2  -8   92.39   16.90
   6   2   9   83.69   18.50
  -6   2  -9  112.79   21.00
  -6   2  -9  104.79   21.30
   6   2   9   82.99   20.40
  -6  -2  -9   95.09   21.00
  -6  -2  -9   92.89   19.10
   6  -2   9   94.99   20.40
  -6  -2  -9  118.99   20.50
   6   2  10  123.79   25.50
   6   2  10  155.58   24.00
  -6   2 -10  130.89   25.50
  -6  -2 -10  106.99   24.30
  -6  -2 -10  117.59   26.00
  -6  -2 -10  121.29   25.60
   6  -2  10  130.69   26.00
   6   2  11  107.99   23.90
  -6   2 -11   97.89   23.50
   6   2  11  117.29   21.90
   6  -2  11  122.79   24.90
  -6  -2 -11  119.99   24.70
  -6  -2 -11  125.29   23.60
  -6   2 -12   42.10   13.30
   6   2  12   28.10    9.40
  -6  -2 -12   31.60   13.00
   6   2  13   85.89   17.00
  -6   2 -13   62.59   19.20
  -6  -2 -13   79.29   19.80
   6   2  14  129.19   27.50
  -6   2 -14  151.88   29.80
  -6  -2 -14  172.68   30.10
  -6   2 -15  163.68   28.00
   6   2  15  123.79   24.40
  -6  -2 -15   91.69   26.30
   6   2  16    7.80    7.50
  -6   2 -16   -0.70   12.70
  -6   2 -16   12.70    8.40
  -6  -2 -16    4.80   12.30
  -6  -2 -16   23.60   10.60
  -6   2 -17   47.60   19.70
   6   2  17   45.60   15.20
  -6   2 -17   89.69   15.90
  -6  -2 -17   82.99   21.00
  -6  -2 -17   83.99   16.20
  -6   2 -18    8.90   12.80
  -6   2 -18   -4.00    7.70
   6   2  18   -5.80    6.20
  -6  -2 -18    9.30   12.30
  -6  -2 -18   13.30   10.20
  -6   2 -19   14.10    8.30
   6   2  19   21.10   10.60
  -6  -2 -19    7.00    9.60
  -6   2 -20   17.60    8.30
  -6  -2 -20   20.90    9.40
  -6   2 -21   22.30    8.50
  -6  -2 -21   42.10    9.70
  -6   2 -22    7.40    5.70
  -6  -2 -22   -3.00    5.80
  -6   2 -23   12.00    5.00
   6   3 -23    1.50    4.60
   6  -3 -23   -1.80    3.70
   6   3 -22    9.40    5.70
   6  -3 -22    4.80    5.10
   6   3 -21   24.20    8.60
   6  -3 -21   34.80    8.90
   6   3 -20   -6.10    6.00
   6   3 -19   15.40    7.60
  -6   3  19    5.70    7.60
   6  -3 -19   24.50   19.50
   6   3 -18   98.19   18.20
  -6   3  18  115.79   19.70
   6  -3 -18   36.90   20.00
  -6   3  17   54.39   13.20
   6   3 -17   30.90   10.00
   6  -3 -17   37.80   11.80
   6  -3 -17   51.19   17.70
   6   3 -16    5.40   14.40
  -6   3  16   18.50    9.10
   6   3 -16   15.10    8.20
   6  -3 -16   20.70   13.00
   6  -3 -16   -3.90   12.20
   6  -3 -16   20.50    9.00
   6  -3 -16   13.80    9.30
  -6   3  15  175.18   26.20
   6   3 -15   81.49   27.40
   6  -3 -15   91.59   28.00
   6  -3 -15  146.89   28.80
   6   3 -14   13.20   13.20
  -6   3  14   18.70    9.10
   6  -3 -14   11.10   12.50
   6  -3 -14   11.70   12.70
   6   3 -13   -5.80   11.80
  -6   3  13    6.40    7.80
   6  -3 -13   27.60   13.60
   6  -3 -13  -15.10    9.50
   6   3 -12  -21.00    9.90
  -6   3  12    8.90    7.30
   6  -3 -12    7.30   11.20
   6  -3 -12    6.00   10.70
   6   3 -11   83.49   22.40
  -6   3  11   82.39   20.90
  -6   3  11  138.99   21.10
   6  -3 -11   89.69   22.70
  -6  -3  11   86.99   20.80
   6  -3 -11  107.39   22.30
  -6   3  10   28.60   10.00
   6   3 -10   19.90   11.40
  -6   3  10   14.00    8.00
  -6  -3  10   15.60    9.60
  -6  -3  10   21.60    9.50
   6  -3 -10   26.20   10.80
   6  -3 -10   20.60   11.60
   6   3  -9   14.70   10.70
  -6   3   9   14.90    7.60
  -6   3   9    6.00    7.20
  -6  -3   9   14.60    9.80
  -6  -3   9    6.30    6.60
   6  -3  -9   -6.30    6.50
   6  -3  -9   24.90   11.20
   6  -3  -9    8.60    9.20
  -6   3   8   13.50    7.20
  -6   3   8   -2.70    6.50
   6   3  -8    7.30    8.90
   6  -3  -8    1.90    8.60
  -6  -3   8    7.80    8.90
  -6  -3   8    4.80    6.10
   6   3  -7   -0.10    9.30
  -6   3   7    7.90    6.70
  -6  -3   7   -4.70    5.60
  -6  -3   7   11.40    8.60
   6  -3  -7   -3.80    7.40
  -6   3   6   85.79   17.70
   6   3  -6   75.59   18.30
   6  -3  -6   87.79   17.60
   6   3  -5   34.40   10.50
  -6   3   5   52.89   10.70
   6  -3  -5   23.60    9.40
   6   3  -4  102.19   20.20
  -6   3   4   93.69   19.70
   6   3  -3   -2.20    7.20
  -6   3   3    4.60    6.40
  -6  -3   3   -1.50    3.70
   6   3  -2    3.60    6.80
  -6   3   2    8.90    6.60
  -6  -3   2    4.10    5.00
   6   3  -1   43.10   10.60
  -6   3   1   45.20   10.60
   6   3  -1   37.60    9.20
  -6  -3   1   33.10    9.30
  -6   3   0    7.80    6.40
   6   3   0    3.60    6.10
   6   3   0   -1.50    4.80
  -6  -3   0   -3.90    5.90
   6   3   1   13.70    6.60
   6   3   1   12.60    7.40
  -6  -3  -1   16.50    7.90
   6   3   2   78.39   16.10
  -6  -3  -2   79.99   16.70
   6   3   3  957.50  164.48
  -6  -3  -3  970.10  164.98
   6   3   4   23.60    8.20
  -6  -3  -4   19.40    8.90
   6   3   5  296.07   51.69
  -6  -3  -5  286.27   51.99
   6   3   6  215.68   33.80
  -6  -3  -6  166.58   32.70
  -6  -3  -6  168.48   34.20
   6   3   7   80.49   14.60
   6   3   7   74.79   16.20
  -6  -3  -7   50.59   15.80
  -6  -3  -7   63.79   16.00
   6  -3   7   56.49   15.50
  -6  -3  -7   85.29   15.90
   6   3   8   10.60    8.00
   6   3   8   12.80    6.70
  -6   3  -8    4.00    7.70
  -6  -3  -8   32.20    9.90
  -6  -3  -8   14.80    8.40
  -6  -3  -8   11.20    8.80
   6  -3   8   15.30    7.90
   6  -3   8   21.90   10.90
   6   3   9   52.59   14.90
   6   3   9   54.19   12.90
  -6   3  -9   67.59   15.10
  -6  -3  -9   66.49   16.00
  -6  -3  -9   60.99   15.00
  -6  -3  -9   50.39   15.20
   6  -3   9   45.60   13.90
   6   3  10   80.29   19.80
   6   3  10   91.29   17.50
  -6   3 -10  105.29   19.80
  -6  -3 -10  104.99   19.70
  -6  -3 -10   77.69   20.10
   6  -3  10   75.69   19.10
  -6  -3 -10   60.79   19.10
   6   3  11  149.49   28.50
  -6   3 -11  165.38   30.10
   6   3  11  128.99   30.80
  -6  -3 -11  149.79   30.40
   6  -3  11  180.98   31.60
  -6  -3 -11  151.48   31.00
  -6   3 -12  144.69   34.60
   6   3  12  194.48   33.60
  -6  -3 -12  206.48   35.00
   6   3  13   -3.80    5.80
  -6  -3 -13   -4.60   10.20
   6   3  14   26.00    9.80
  -6  -3 -14   31.50   14.20
   6   3  15    5.60    6.90
  -6  -3 -15   11.30   12.60
   6   3  16   -0.60    6.60
  -6   3 -16   12.80    8.00
  -6  -3 -16    1.90   12.20
  -6  -3 -16   -3.50   10.30
  -6   3 -17   18.10    8.60
   6   3  17   37.00   10.10
  -6  -3 -17   -8.30   11.00
  -6  -3 -17   46.10   11.90
   6   3  18    3.50    6.40
  -6   3 -18   10.90    7.70
  -6  -3 -18   -1.70   11.30
  -6  -3 -18   -3.80    8.90
  -6   3 -19   50.49   11.80
  -6  -3 -19   31.30   12.00
  -6   3 -20    1.70    6.60
  -6  -3 -20   -5.10    8.00
  -6   3 -21    7.00    5.90
  -6  -3 -21   -6.20    6.50
  -6   3 -22    3.80    5.00
  -6  -3 -22    3.90    5.40
  -6   3 -23   -0.20    3.80
   6   4 -23    4.10    3.80
   6   4 -22    1.60    4.80
   6  -4 -22   -0.50    4.40
   6   4 -21   -1.00    5.60
   6  -4 -21    3.30    5.10
   6   4 -20   -5.80    6.10
  -6   4  19   13.10   10.00
   6   4 -19    3.30    6.50
   6   4 -18    3.50    6.90
  -6   4  18   -5.40    6.50
   6  -4 -18  -13.00   10.80
   6   4 -17    6.90    7.00
  -6   4  17   -1.70    7.30
   6  -4 -17   22.00   13.10
   6  -4 -17    8.50    7.10
  -6   4  16   83.69   18.40
  -6   4  16   55.89   15.80
   6   4 -16   69.89   16.10
   6  -4 -16  116.79   17.90
   6  -4 -16   80.29   22.10
   6  -4 -16   91.49   16.50
  -6   4  15   15.50    9.40
   6  -4 -15   -1.10   10.90
  -6   4  14   40.80   13.80
   6  -4 -14   99.39   20.10
  -6   4  13    5.90    7.50
   6  -4 -13    8.00   12.00
  -6   4  12   15.50    9.10
   6  -4 -12   30.90   14.30
  -6   4  11   -1.20    6.50
  -6  -4  11   28.80   11.70
   6  -4 -11   13.00   10.80
  -6   4  10  124.19   20.40
  -6   4  10   85.19   22.00
   6   4 -10  120.49   25.70
  -6  -4  10  110.49   21.30
  -6  -4  10   79.29   20.90
   6  -4 -10   61.09   19.70
   6  -4 -10  140.69   23.80
  -6   4   9   67.09   14.20
   6   4  -9   43.20   15.20
  -6   4   9   49.80   14.80
   6  -4  -9   42.90   13.90
   6  -4  -9   71.59   16.90
  -6  -4   9   52.69   13.90
  -6  -4   9   88.79   16.80
   6   4  -8   36.10   12.20
  -6   4   8   52.99   12.60
  -6   4   8   38.60   10.90
  -6  -4   8   41.00   11.40
  -6  -4   8   50.09   14.20
   6  -4  -8   27.10   10.40
  -6   4   7   16.60    9.10
   6   4  -7   29.90   11.30
  -6   4   7    8.60    7.60
  -6  -4   7   27.00   11.10
   6  -4  -7   33.30    9.50
   6   4  -6  194.88   39.10
  -6   4   6  215.88   39.40
   6  -4  -6  192.38   38.40
  -6  -4   6  256.07   39.50
  -6   4   5  340.07   59.79
   6   4  -5  323.07   59.39
  -6  -4   5  352.16   59.89
   6   4  -4   34.50   12.40
  -6   4   4   33.00   12.80
  -6  -4   4   84.59   14.10
   6   4  -3   88.69   17.80
  -6   4   3   70.49   17.60
  -6  -4   3   90.19   18.50
   6   4  -2   94.69   20.90
  -6   4   2  130.79   22.10
  -6  -4   2  111.39   20.50
   6   4  -1  119.59   26.90
  -6   4   1  165.68   28.30
   6   4  -1  173.98   27.30
  -6  -4   1  151.48   27.30
  -6   4   0    3.00    6.70
   6   4   0    0.20    6.40
   6   4   0   -1.30    6.40
  -6  -4   0    2.50    6.00
   6   4   1  153.48   30.80
   6   4   1  167.38   30.90
  -6  -4  -1  197.38   31.50
   6   4   2    9.00    6.70
  -6  -4  -2    9.20    7.90
   6   4   3   14.00    8.20
  -6  -4  -3   -1.80    7.50
  -6  -4  -3   25.80    9.40
   6   4   4   68.69   17.30
  -6  -4  -4   76.79   18.30
  -6  -4  -4  103.19   17.90
   6   4   5  152.28   30.40
   6   4   5  153.68   31.30
  -6  -4  -5  236.68   32.90
   6  -4   5  157.38   31.40
  -6  -4  -5  177.98   31.20
   6   4   6  425.76   72.89
   6   4   6  425.86   73.99
  -6  -4  -6  406.16   73.19
   6  -4   6  419.36   73.59
  -6  -4  -6  431.56   74.39
   6   4   7    6.90    6.40
   6   4   7    2.10    8.00
  -6  -4  -7   -9.20    8.40
   6  -4   7  -12.30    7.40
  -6  -4  -7    2.30    8.30
   6   4   8  220.58   46.60
   6   4   8  265.17   45.50
  -6  -4  -8  268.97   47.70
  -6  -4  -8  254.77   46.00
   6  -4   8  269.97   46.80
   6   4   9  503.75   95.79
   6   4   9  584.84   94.79
  -6  -4  -9  579.74   95.09
   6  -4   9  558.04   96.09
   6  -4   9  517.45   95.49
  -6  -4  -9  536.15   95.19
   6   4  10   76.69   23.00
   6   4  10  101.29   21.60
  -6  -4 -10  120.79   24.10
  -6  -4 -10  151.38   26.40
  -6  -4 -10  127.89   24.10
   6   4  11   -4.30    6.00
  -6  -4 -11   -4.50    9.70
  -6  -4 -11   -3.30    9.70
   6   4  12   -0.80    6.80
  -6  -4 -12   -3.70   10.50
   6   4  13    6.00    7.30
  -6  -4 -13   16.20   12.40
   6   4  14   -7.10    6.50
  -6  -4 -14   12.20   12.00
  -6   4 -15   -6.30    7.70
   6   4  15    0.10    6.90
   6   4  15   -1.10    8.40
  -6  -4 -15    2.60    9.60
  -6  -4 -15   -9.80   10.90
  -6   4 -16   11.60    7.80
   6   4  16  -15.50    7.30
   6   4  16    4.60    7.60
  -6  -4 -16    3.90   12.50
  -6  -4 -16    6.80    9.30
   6   4  17    2.30    7.00
  -6   4 -17    5.40    7.80
  -6  -4 -17    9.40   12.60
  -6  -4 -17  -16.60    8.90
  -6   4 -18   37.30    8.90
   6   4  18    6.50    7.10
  -6  -4 -18    1.20    9.10
  -6   4 -19   37.60    9.60
  -6  -4 -19   12.00    9.70
  -6   4 -20   15.40    6.80
  -6  -4 -20   13.60    7.70
  -6   4 -21   -3.10    5.10
  -6  -4 -21   13.50    6.30
  -6   4 -22    2.50    4.30
   6   5 -22    1.30    4.00
   6   5 -21   -3.80    4.40
   6   5 -20    0.10    5.40
   6   5 -19   12.90    7.80
  -6   5  19   26.50    8.30
  -6   5  18    6.30    7.70
  -6   5  18    7.30    6.50
   6   5 -18    7.60    6.90
  -6   5  17    3.00    7.70
   6   5 -17    1.10    7.00
  -6   5  17    6.60    7.00
   6  -5 -17   11.80    7.50
   6  -5 -17   -3.00   12.40
  -6   5  16   14.50    7.90
   6   5 -16   18.60    8.10
  -6   5  16   28.70   11.00
   6  -5 -16   19.10   12.90
   6  -5 -16   11.10    8.00
  -6   5  15   29.50   11.10
  -6   5  15   20.00    8.20
   6  -5 -15   26.40    8.80
   6  -5 -15   25.90   15.60
  -6   5  14  177.18   34.60
  -6   5  14  175.38   34.80
   6  -5 -14  214.38   37.40
   6  -5 -14  169.08   35.70
  -6   5  13   19.00   10.00
   6  -5 -13   25.40   13.70
  -6   5  12    5.90    7.10
  -6  -5  12  -13.10    9.40
   6  -5 -12   -8.10   11.90
  -6   5  11   39.60   11.60
  -6  -5  11   39.90   15.50
   6  -5 -11   50.29   16.00
  -6   5  10  119.69   24.20
  -6  -5  10  104.99   26.50
   6  -5 -10  117.39   24.20
   6  -5 -10  140.99   25.70
  -6   5   9   13.00   10.60
  -6   5   9    7.70    8.40
   6  -5  -9   25.10    9.60
  -6  -5   9   81.59   15.20
   6  -5  -9   20.80   11.90
  -6   5   8   22.10   11.90
  -6   5   8   27.00   10.80
   6  -5  -8   44.80   11.90
  -6  -5   8   72.59   15.50
  -6   5   7   22.10    9.10
  -6   5   7   -3.80    7.90
  -6  -5   7   28.40   11.30
   6  -5  -7   29.40    9.20
  -6   5   6  147.39   28.00
  -6   5   6  134.29   26.30
  -6  -5   6  165.28   28.80
   6  -5  -6  126.09   26.30
  -6   5   5   23.60    8.90
   6  -5  -5   -1.70    6.20
  -6  -5   5    1.90    9.20
  -6   5   4   65.79   13.90
   6  -5  -4   42.70   11.40
  -6  -5   4   43.00   14.20
  -6   5   3   26.10    9.30
   6  -5  -3   12.00    7.00
  -6  -5   3   13.20    6.80
  -6  -5   3   21.50   10.60
  -6   5   2   -2.70    7.10
   6  -5  -2    7.00    6.60
  -6  -5   2   13.60   10.30
  -6  -5   2   14.40    6.40
  -6   5   1  365.96   64.49
  -6  -5   1  328.27   63.19
  -6  -5   1  361.86   64.09
  -6  -5   1  383.36   63.99
   6  -5  -1  392.76   63.39
   6   5   0   41.90   11.50
  -6   5   0   27.70   11.60
  -6  -5   0   14.90   12.50
  -6  -5   0   62.49   12.60
   6  -5   0   57.69   11.00
   6   5   1   68.99   15.50
   6   5   1   80.49   16.30
  -6  -5  -1   74.99   16.80
   6  -5   1   74.89   15.10
  -6  -5  -1   58.19   16.60
   6   5   2  157.98   32.00
   6   5   2  184.18   33.40
   6  -5   2  188.48   31.90
  -6  -5  -2  184.88   33.60
   6   5   3  238.08   35.50
   6   5   3  166.88   34.30
   6  -5   3  194.28   35.40
  -6  -5  -3  164.78   35.50
  -6  -5  -3  215.18   35.20
   6  -5   3  180.68   33.70
   6   5   4  402.86   70.69
   6   5   4  435.96   71.59
  -6  -5  -4  459.25   72.19
   6  -5   4  414.56   71.49
   6  -5   4  380.56   70.09
  -6  -5  -4  386.46   70.99
   6   5   5   20.10    9.50
   6   5   5   17.90    8.20
   6  -5   5   33.20   11.40
   6  -5   5   28.30    7.20
  -6  -5  -5   10.50   10.20
  -6  -5  -5   24.30   10.80
   6   5   6  258.87   44.60
   6   5   6  210.48   45.50
  -6  -5  -6  266.17   45.20
   6  -5   6  239.88   43.80
   6  -5   6  255.37   45.70
  -6  -5  -6  284.07   46.60
   6   5   7    3.80    7.00
   6   5   7   -9.20    6.60
   6  -5   7    7.10   10.40
  -6  -5  -7    3.60    9.70
  -6  -5  -7   -4.80    8.50
   6   5   8   16.60    9.40
   6   5   8   22.50    8.40
  -6  -5  -8   18.80   11.20
  -6  -5  -8    3.40    9.90
   6  -5   8   20.70   11.50
   6   5   9    2.30    6.30
  -6  -5  -9    2.60    8.80
   6  -5   9    4.30   10.40
   6   5  10   38.30    9.90
  -6  -5 -10    4.60   10.10
   6  -5  10   15.80   12.70
   6   5  11   -8.30    6.30
  -6  -5 -11   -2.50   11.10
   6   5  12   77.39   17.80
   6   5  13   59.79   15.20
   6   5  14   12.90    9.90
  -6   5 -14   23.40    8.70
   6   5  14   27.60   10.00
  -6  -5 -14   16.40   10.30
   6   5  15   34.60   10.30
  -6   5 -15   17.10    9.30
   6   5  15   36.90   10.30
  -6  -5 -15   13.30   10.70
  -6   5 -16    2.80    7.10
   6   5  16    1.20    7.20
   6   5  16    7.50    7.90
  -6  -5 -16   -8.80    9.00
  -6   5 -17   48.20   10.30
   6   5  17   28.40    9.60
   6   5  17   20.40   10.00
  -6  -5 -17   30.00   10.70
  -6   5 -18    5.50    6.90
   6   5  18   11.60    7.20
  -6  -5 -18    7.40    8.50
  -6   5 -19    6.00    6.50
  -6  -5 -19    9.40    7.40
  -6   5 -20   -4.60    5.00
  -6  -5 -20   15.10    6.40
  -6   5 -21    1.80    4.60
  -6   5 -22   -1.20    3.80
  -6   6  20   46.30    9.80
  -6   6  19   -0.40    5.30
  -6   6  18   14.30    6.90
  -6   6  17   19.30    8.40
  -6   6  17   16.10   10.40
   6  -6 -17   40.40    9.20
  -6   6  16   10.10    9.00
  -6   6  16   20.50    7.90
   6  -6 -16   15.80    8.00
  -6   6  15   29.10   11.00
  -6   6  15   16.20    8.20
   6  -6 -15   34.40    9.30
  -6   6  14   62.99   15.10
  -6   6  14   69.69   17.70
   6  -6 -14   85.49   15.90
  -6   6  13   35.40   11.90
  -6   6  13   28.50    8.50
   6  -6 -13   20.70    9.70
  -6   6  12   -2.90    8.00
  -6  -6  12  -12.70   11.30
  -6   6  11  -13.10    7.10
  -6  -6  11    0.20   11.30
  -6   6  10    6.50    8.50
   6  -6 -10    5.00    8.20
  -6  -6  10   -7.20   11.20
  -6   6   9   -8.70    7.50
  -6  -6   9   -0.70   10.30
   6  -6  -9   -0.50    8.30
  -6   6   8   36.90   12.40
  -6  -6   8   53.29   15.90
   6  -6  -8   41.30   12.60
  -6  -6   7    2.60   11.20
   6  -6  -7   24.10    9.60
  -6   6   6  109.59   27.10
   6  -6  -6  132.59   25.00
  -6  -6   6  135.79   26.60
  -6   6   5   18.20   10.20
   6  -6  -5   -8.70    5.90
  -6  -6   5    1.50    9.40
  -6   6   4   -0.80    8.10
   6  -6  -4   -6.60    6.50
  -6  -6   4   16.20   10.30
  -6   6   3   28.30   10.50
   6  -6  -3   30.30   10.90
  -6  -6   3   12.50    7.70
  -6  -6   3   -0.30    9.40
   6  -6  -3   19.60    8.40
   6   6  -2  107.29   23.00
  -6   6   2  116.99   24.50
  -6  -6   2  126.99   22.80
   6  -6  -2   96.79   23.80
   6  -6  -2  141.39   22.70
  -6  -6   2  110.09   23.90
   6   6  -1    2.10    6.60
  -6   6   1    0.30    7.20
   6  -6  -1    5.80    5.90
  -6  -6   1    0.80    9.10
  -6  -6   1    3.50    5.70
   6  -6  -1    8.10    8.80
   6   6   0   29.20   10.70
   6   6   0   35.10   12.20
   6  -6   0   48.30   11.00
  -6  -6   0   45.20   10.80
  -6  -6   0   35.20   13.60
   6  -6   0   62.59   15.10
   6   6   1   46.90   12.00
   6   6   1   38.00   12.00
   6  -6   1   52.69   14.20
   6  -6   1   58.79   11.10
  -6  -6  -1   31.00   12.40
  -6  -6  -1   31.20   10.40
  -6  -6  -1   34.80   12.30
   6   6   2   37.60   12.90
   6   6   2   55.89   14.90
   6  -6   2   58.49   16.30
   6  -6   2   50.39   12.40
  -6  -6  -2   71.49   13.70
  -6  -6  -2   63.99   15.70
   6   6   3    2.40    6.40
   6   6   3    3.60    8.00
  -6  -6  -3   19.70   10.10
   6  -6   3   -5.10    5.10
   6  -6   3    3.90    9.50
  -6  -6  -3   -2.90    6.10
  -6  -6  -3    2.30    9.60
   6   6   4   12.80    9.20
   6   6   4    8.50    7.10
  -6  -6  -4   13.50    9.70
   6  -6   4    3.10    4.90
   6  -6   4   -6.70    9.70
  -6  -6  -4    3.80    9.30
   6   6   5    2.70    8.30
   6   6   5   -3.40    6.70
   6  -6   5    7.10    5.50
  -6  -6  -5    8.60    9.60
   6  -6   5   -1.00    9.00
  -6  -6  -5   -4.90    8.70
   6   6   6  189.98   30.40
   6   6   6  102.99   31.20
  -6  -6  -6  168.18   31.30
   6  -6   6  179.28   32.50
   6  -6   6  175.58   29.60
  -6  -6  -6  122.09   32.50
   6   6   7    8.00    8.40
  -6  -6  -7    4.20   10.00
   6  -6   7    5.60   11.40
   6   6   8   36.20   10.30
  -6  -6  -8   14.80   12.60
   6  -6   8   35.20   14.90
   6   6   9  123.99   27.30
  -6  -6  -9  155.78   28.80
   6  -6   9  143.39   29.30
   6   6  10   27.10   10.50
  -6  -6 -10   30.50   13.30
   6  -6  10    9.70   13.10
   6   6  11   16.30    9.20
  -6  -6 -11    9.10   13.00
   6   6  12   67.39   17.70
   6   6  12   51.99   15.40
  -6  -6 -12   76.69   18.60
  -6   6 -13   -3.80    7.40
   6   6  13   14.70    8.30
   6   6  13    1.70    7.10
   6   6  14   77.59   17.20
   6   6  14   71.19   15.50
  -6   6 -14   65.69   15.30
   6   6  15   19.40    9.40
  -6   6 -15   10.00    8.30
   6   6  15   16.80    8.20
   6   6  16   14.20    7.50
  -6   6 -16   -1.40    7.00
   6   6  16    0.30    7.00
  -6   6 -17    1.90    6.20
   6   6  17    0.40    6.60
  -6   6 -18    9.20    6.70
   6   6  18    4.30    6.20
  -6   6 -19   -0.90    5.30
   6   6  19    2.90    5.00
  -6   6 -20    4.00    4.80
   6   6  20    2.50    4.20
  -6   6 -21    9.20    4.50
  -6   7  20    4.00    4.10
  -6   7  19    5.90    5.20
  -6   7  18    3.40    5.50
  -6   7  17    5.20    5.90
   6  -7 -17   -6.40    5.90
  -6   7  16    6.00    6.40
   6  -7 -16    4.80    7.00
  -6   7  15   29.70   12.50
  -6   7  15   34.30   10.30
   6  -7 -15   60.39   11.30
  -6   7  14    0.00    9.40
  -6   7  14    1.10    6.80
   6  -7 -14   12.70    7.60
  -6   7  13    9.40    9.50
  -6   7  13    9.00    7.10
  -6   7  13   11.50    6.90
  -6  -7  13   10.80   12.50
   6  -7 -13   -7.50    7.40
  -6   7  12    6.10    8.80
  -6   7  12    0.10    7.20
  -6   7  12    6.50    7.50
  -6  -7  12    9.80   11.10
   6  -7 -12   10.40    7.60
  -6   7  11    9.80    7.50
  -6   7  11   -4.60    8.80
  -6   7  11    9.90    7.80
  -6  -7  11    7.90   11.80
   6  -7 -11   21.00    8.20
  -6  -7  10   26.70   15.50
   6  -7 -10   55.69   14.30
   6  -7  -9   27.50   10.70
  -6  -7   9    2.80   11.40
   6  -7  -8   82.59   19.30
  -6  -7   8   78.09   21.00
  -6  -7   7   -1.10   11.80
   6  -7  -7    2.80    7.70
   6  -7  -6   18.80    9.70
  -6  -7   6   15.20   12.30
   6  -7  -5    5.00    8.10
  -6  -7   5   11.80   12.60
   6  -7  -4  114.39   21.60
  -6  -7   4   93.49   24.30
  -6  -7   3    4.80    6.60
   6  -7  -3    8.10    7.10
  -6  -7   3   -2.10   11.00
  -6  -7   2    5.10    6.70
   6  -7  -2  -13.60    9.40
   6  -7  -2   -4.40    5.90
  -6  -7   2   -3.80    9.50
   6  -7  -1   72.49   19.50
  -6  -7   1   83.89   20.40
  -6  -7   1   89.29   17.70
   6  -7  -1   70.49   16.90
   6   7   0   56.09   12.50
  -6  -7   0   43.80   11.60
  -6  -7   0   25.20   13.40
   6  -7   0   35.30   14.90
   6  -7   0   50.39   12.40
   6   7   1    9.50   10.10
   6   7   1   26.00    9.40
  -6  -7  -1   14.20    8.40
   6  -7   1   23.60    8.90
   6  -7   1   38.90   13.90
   6   7   2  -10.40    9.30
   6   7   2  -11.00    5.70
   6  -7   2   13.00   11.90
   6  -7   2    5.80    6.60
  -6  -7  -2   18.00    7.60
  -6  -7  -2    6.60   10.20
   6   7   3   64.89   21.20
   6   7   3   84.49   19.90
   6  -7   3  107.19   22.80
   6  -7   3   98.39   18.70
  -6  -7  -3  130.29   21.70
  -6  -7  -3   74.89   18.90
   6   7   4   13.30    8.40
   6  -7   4   -4.10    5.50
   6  -7   4  -17.10    9.10
  -6  -7  -4   -0.30   10.30
   6   7   5   61.69   15.50
  -6  -7  -5   41.30   17.60
   6  -7   5   85.49   19.40
   6  -7   5   64.59   14.20
   6   7   6  126.39   25.40
  -6  -7  -6  140.89   26.50
   6  -7   6  112.99   27.30
   6  -7   6  110.39   23.20
   6   7   7    7.90    9.00
  -6  -7  -7   29.30   14.00
   6  -7   7   29.80   14.70
   6   7   8    3.30    7.90
  -6  -7  -8    1.50   12.10
   6  -7   8    4.60   14.40
   6   7   9  108.39   21.60
   6  -7   9  116.49   25.20
  -6  -7  -9   63.59   21.30
   6   7  10   53.59   13.70
  -6  -7 -10   31.40   14.60
   6  -7  10   22.50   15.70
  -6   7 -11   39.30   10.10
   6   7  11   32.80   11.30
   6   7  11   25.50   10.80
   6   7  11   26.60    9.70
   6  -7  11   17.90   15.80
  -6  -7 -11   15.30   13.60
   6   7  12    0.90    8.10
   6   7  12   -6.50    8.40
  -6   7 -12   13.20    7.50
   6   7  12    4.10    7.70
  -6  -7 -12  -24.20   10.50
  -6   7 -13   22.80    8.50
   6   7  13   23.80    9.90
   6   7  13   24.20    9.20
   6   7  13    9.00    9.10
  -6   7 -14   11.80    7.60
   6   7  14    2.50    7.20
   6   7  14   14.40    8.10
   6   7  15   49.40   12.50
   6   7  15   34.10   10.30
  -6   7 -15   40.50   10.70
   6   7  16   22.90    8.50
  -6   7 -16   31.50    8.80
   6   7  17    0.10    5.90
  -6   7 -17    6.10    6.20
   6   7  18   11.20    5.80
  -6   7 -18   12.60    6.10
   6   7  19   -0.10    4.60
  -6   7 -19   -1.00    4.60
   6   7  20   -0.20    3.60
  -6   7 -20    5.60    4.00
  -6   8  19    0.60    3.80
  -6   8  18   -0.40    4.50
  -6   8  17    2.00    5.00
  -6   8  16   -0.90    5.50
   6  -8 -16    1.70    6.00
  -6   8  15    7.70    6.50
   6  -8 -15    8.50    7.20
  -6   8  14   15.10    7.40
  -6   8  14    5.80    7.10
  -6   8  13   10.30    8.00
  -6   8  13   19.00    7.20
  -6  -8  13    1.50   17.80
   6  -8 -13    8.30    7.70
  -6   8  12   -1.00    7.00
  -6   8  12   -4.70    6.70
  -6  -8  12    9.20   12.00
   6  -8 -12    3.70    7.40
  -6   8  11   13.70    7.80
  -6   8  11   16.90    7.70
  -6  -8  11    1.90   11.50
   6  -8 -11   10.60    7.50
  -6   8  10   18.90    8.10
  -6   8  10   19.80    8.50
  -6  -8  10   16.50   14.30
   6  -8 -10   20.40    8.10
   6  -8 -10   10.00   13.80
  -6   8   9   10.80    7.10
  -6   8   9   13.10    7.90
   6  -8  -9   -2.90    5.90
   6  -8  -9  -16.20    7.50
  -6  -8   9    2.60   12.70
   6  -8  -9   18.80   12.90
  -6   8   8   -4.70    7.50
  -6  -8   8   -1.10   12.40
   6  -8  -8   14.10    9.50
   6  -8  -7   56.19   14.50
  -6  -8   7   33.10   17.00
   6  -8  -6    8.20    8.40
  -6  -8   6   -8.50   12.20
  -6  -8   5   41.50   16.40
   6  -8  -5   24.50   10.70
  -6  -8   4   -7.20   11.90
   6  -8  -4    4.40    8.40
  -6  -8   3    2.50   12.10
   6  -8  -3    5.60    7.40
   6  -8  -2   -9.90   11.20
  -6  -8   2   16.50    9.20
  -6  -8   2   -2.30   11.80
   6  -8  -2    3.70    8.00
  -6  -8   1    0.20    7.30
   6  -8  -1   -1.20    7.00
  -6  -8   1    5.70   12.20
   6  -8  -1   14.30   13.70
  -6  -8   0    1.20    7.30
   6  -8   0    3.60    6.60
  -6  -8   0   13.10   12.40
  -6  -8   0    2.30   11.10
   6  -8   0   -6.00   12.20
  -6  -8  -1   25.40    9.80
  -6  -8  -1   29.90   13.40
   6  -8   1   29.30   13.00
   6  -8   1   12.30    8.80
   6   8   2   69.49   15.50
  -6  -8  -2   23.30   12.30
   6  -8   2   50.69   12.80
   6  -8   2   67.59   17.90
  -6  -8  -2   85.99   18.70
   6   8   3    8.30    8.90
  -6  -8  -3   -3.10    7.90
  -6  -8  -3    3.70   12.30
   6  -8   3   -2.00   11.60
   6  -8   3   -1.80    6.80
   6   8   4  114.19   25.40
  -6  -8  -4  159.68   28.40
   6  -8   4  108.29   23.50
   6  -8   4  121.19   29.20
   6   8   5   60.99   16.70
   6  -8   5   88.69   16.90
   6  -8   5   77.69   21.00
  -6  -8  -5   57.99   19.60
   6   8   6    0.40    8.10
  -6  -8  -6   11.20   12.30
   6  -8   6    4.70   13.40
   6   8   7   -2.70    7.20
  -6  -8  -7    6.30   11.90
   6  -8   7    1.10   14.40
   6   8   8   25.90   11.30
   6   8   8   49.30   11.00
   6   8   8   45.50   13.00
   6  -8   8   16.80   14.80
  -6  -8  -8   29.40   14.80
   6   8   9   11.10    8.90
   6   8   9   15.40   10.30
   6   8   9   15.20    9.70
   6  -8   9    5.60   14.30
  -6  -8  -9   11.10   10.80
   6   8  10   73.59   13.40
  -6   8 -10   56.39   12.10
   6   8  10   42.90   11.80
   6   8  10   68.09   15.50
   6  -8  10   -8.10   15.00
  -6  -8 -10   56.29   17.00
  -6   8 -11   58.29   11.30
   6   8  11   47.70   11.80
   6   8  11   22.10   11.70
   6   8  11   49.50   11.00
   6  -8  11    9.10   14.90
  -6  -8 -11    7.60   13.30
   6   8  12    7.20    9.00
   6   8  12   23.70    8.60
  -6   8 -12   19.40    8.10
   6   8  12   19.10    8.40
  -6  -8 -12   -8.70   11.90
   6   8  13    1.60    6.80
   6   8  13   -4.40    7.40
  -6   8 -13    1.50    6.70
   6   8  13   -0.20    7.20
   6   8  14    4.10    6.60
   6   8  14   -9.40    6.50
  -6   8 -14    0.90    6.60
  -6   8 -15   -4.20    5.80
   6   8  15    8.40    6.20
  -6   8 -16    2.20    5.60
   6   8  16    7.10    6.00
   6   8  17   59.19   10.60
  -6   8 -17   40.60   10.50
   6   8  18   -2.10    3.90
  -6   8 -18    2.80    4.30
  -6   9  17    8.70    4.50
  -6   9  16   -0.20    4.50
  -6   9  15   -0.20    5.00
  -6   9  15   -5.50    5.30
  -6   9  14   34.50    8.10
  -6   9  14   21.40    7.70
  -6   9  13   -2.10    5.70
  -6   9  13   -4.60    6.10
  -6   9  12   -3.00    6.20
  -6   9  12   -6.30    5.90
  -6   9  11    6.20    7.00
  -6   9  11   -9.10    6.00
   6  -9 -11    2.90    9.00
  -6   9  10   26.90    8.10
  -6   9  10    1.00    6.50
  -6  -9  10   -5.60   11.80
   6  -9 -10    3.60    7.70
  -6   9   9   17.70    7.80
  -6   9   9    6.60    6.90
   6  -9  -9  -12.80   12.60
   6  -9  -9   10.30    7.00
  -6  -9   9   -4.40   13.30
   6  -9  -9    3.50    9.70
  -6   9   8   34.40    9.20
  -6   9   8   26.90    8.70
   6  -9  -8   21.40   12.10
  -6  -9   8   -2.00   12.90
   6  -9  -8   12.00   14.80
   6  -9  -8   25.20    8.30
  -6   9   7   39.60   10.10
   6  -9  -7   29.60   12.70
  -6  -9   7   28.20   15.70
   6  -9  -7   39.50    9.60
  -6   9   6    1.90    7.50
  -6  -9   6    6.80   12.20
   6  -9  -6   10.80    6.80
   6  -9  -6   20.90   10.30
  -6   9   5    8.10    7.70
   6  -9  -5   -6.40    6.60
  -6  -9   5    3.80   12.60
   6  -9  -5   -2.60    7.90
  -6   9   4    6.20    7.90
   6  -9  -4    4.40    8.80
  -6  -9   4    9.40   13.50
  -6   9   3   77.19   15.50
   6  -9  -3   99.39   18.80
  -6  -9   3   42.40   19.50
  -6  -9   2   29.10   14.80
  -6  -9   2   13.50   18.40
   6  -9  -2   11.40    9.70
   6  -9  -1    1.50   13.10
  -6  -9   1    4.00   13.10
   6  -9  -1   -2.60    7.90
  -6  -9   1   13.30   12.90
  -6  -9   1   11.30    9.30
  -6  -9   0  107.39   23.30
   6  -9   0   99.09   22.80
  -6  -9   0  139.59   26.80
   6  -9   0   91.99   26.60
   6  -9   1  -10.10   13.00
  -6  -9  -1   -5.10    7.60
   6  -9   1   18.00    8.90
  -6  -9  -1   23.40   14.80
  -6  -9  -2   35.80   11.80
   6  -9   2   36.60   16.40
  -6  -9  -2   49.40   16.10
   6  -9   2   15.30    9.80
   6   9   3   79.59   18.50
   6  -9   3  103.99   19.80
  -6  -9  -3  122.79   24.90
   6  -9   3   61.39   22.40
   6   9   4  115.39   25.90
  -6   9  -4  120.49   25.40
   6   9   4  109.59   26.70
   6  -9   4  148.09   31.70
   6  -9   4  143.69   26.30
  -6  -9  -4  175.88   29.50
  -6   9  -5   41.90   11.40
   6   9   5   32.30   12.80
   6   9   5   36.80   11.30
   6  -9   5    6.20   14.20
  -6  -9  -5   27.50   16.60
   6   9   6   42.50   12.50
   6   9   6   12.60   10.00
  -6   9  -6   28.20   10.80
  -6  -9  -6   15.40   13.40
   6  -9   6   32.70   16.20
   6   9   7  244.48   45.60
  -6   9  -7  244.28   44.20
   6   9   7  237.08   44.30
  -6  -9  -7  231.18   46.60
   6  -9   7  278.67   48.70
   6   9   8    2.10    7.20
   6   9   8    9.80   10.00
  -6   9  -8   -6.40    8.80
   6   9   8    4.20    8.30
  -6  -9  -8   13.90   11.80
   6  -9   8  -11.60   11.30
   6   9   9   -3.60    8.60
   6   9   9   14.60    8.50
   6   9   9   -2.30    6.70
  -6  -9  -9   -1.90   10.60
   6  -9   9   -7.30   13.20
   6   9  10   14.20    8.30
   6   9  10   11.80    7.80
   6   9  10   14.80    9.40
  -6  -9 -10   16.20   12.60
   6  -9  10   14.50   14.20
   6   9  11   -3.10    7.70
   6   9  11  -11.50    7.00
   6   9  11    2.10    6.40
   6   9  12   32.80   10.00
   6   9  12   53.79   11.20
   6   9  13   -4.70    5.70
   6   9  13    8.30    6.60
   6   9  14   -4.30    5.20
   6   9  14    3.00    5.60
   6   9  15    3.50    5.00
   6   9  15    0.60    5.00
   6   9  16   -2.90    4.20
   6   9  17    6.50    4.30
  -6  10  15    2.30    3.90
  -6  10  15   -0.80    3.80
  -6  10  14    6.30    4.80
  -6  10  14    0.20    4.40
  -6  10  13   14.10    5.80
  -6  10  13   12.50    5.70
  -6  10  12    0.40    5.40
  -6  10  12    0.10    5.20
  -6  10  11   24.10    7.80
  -6  10  11   21.90    7.20
  -6  10  10    8.20    6.50
  -6  10  10   19.70    7.30
  -6  10   9   44.00   10.70
  -6  10   8    5.50    6.70
   6 -10  -8    1.90    8.80
  -6  10   7   41.40   10.80
  -6 -10   7   12.30   24.50
   6 -10  -7   29.10   21.20
   6 -10  -7   52.29   13.70
  -6  10   6   -9.80    6.40
   6 -10  -6   20.10   13.40
  -6 -10   6   14.20   13.40
   6 -10  -6    7.50    8.20
  -6  10   5   12.20    7.80
  -6 -10   5    9.60   13.10
   6 -10  -5   -0.20    8.20
  -6  10   4   15.80    7.50
  -6  10   4   11.20    8.40
  -6 -10   4    7.60   12.30
   6 -10  -4    0.10    8.30
  -6  10   3  122.19   23.40
  -6  10   3  162.98   25.00
   6 -10  -3  166.88   26.40
  -6 -10   3   46.30   26.10
  -6  10   2   58.69   13.30
  -6  10   2   57.69   12.30
  -6 -10   2   38.70   20.00
   6 -10  -2   41.40   13.90
  -6  10   1   42.80   12.80
  -6 -10   1   61.59   19.20
   6 -10  -1   57.59   14.80
  -6  10   0  211.68   34.80
  -6 -10   0  113.19   36.40
   6 -10   0  214.08   35.80
   6 -10   0  188.98   38.90
  -6  10  -1   12.50    8.90
   6 -10   1   20.10    8.40
  -6 -10  -1   -9.00   12.60
   6 -10   1   31.80   16.70
  -6  10  -2   56.89   13.30
  -6 -10  -2   66.69   16.00
   6 -10   2   25.90   16.90
  -6 -10  -2   15.30   15.50
   6 -10   2   59.39   13.40
   6  10   3   72.19   13.40
  -6  10  -3   36.70   13.30
   6 -10   3   57.39   14.90
   6 -10   3   31.70   18.40
  -6 -10  -3   70.79   20.10
  -6  10  -4   -2.70    8.40
   6  10   4    2.60    7.90
   6 -10   4   14.70   13.80
  -6 -10  -4   -4.70   12.10
  -6  10  -5   71.99   13.30
   6  10   5   43.10   11.60
  -6 -10  -5   25.10   15.30
   6 -10   5   22.50   16.20
   6  10   6    7.80    8.40
  -6  10  -6   14.40    9.30
   6 -10   6   -0.10   13.80
  -6 -10  -6   -4.80   11.20
   6  10   7    0.70    7.80
  -6  10  -7    0.20    8.30
  -6  10  -8   40.70   10.20
   6  10   8   14.70    8.90
   6  10   9    8.50    7.50
   6  10  10    3.00    6.80
   6  10  10   -1.10    5.90
   6  10  11    3.00    5.60
   6  10  11   14.80    6.60
   6  10  12    9.40    5.20
   6  10  12   -6.30    5.40
   6  10  13   23.70    6.60
   6  10  13   13.50    5.80
   6  10  14    3.30    4.40
   6  10  14    2.10    4.10
   6  10  15   33.40    6.60
   6  10  15   25.70    6.70
  -6  11  13    5.70    3.80
  -6  11  13    2.80    4.00
  -6  11  12   -1.20    4.10
  -6  11  12   -2.30    3.80
  -6  11  11    3.80    4.70
  -6  11  10   15.70    6.00
  -6  11   9    6.10    5.70
   6  11  -8    0.20    6.80
  -6  11   8   15.20    6.10
  -6  11   7   10.40    6.60
  -6  11   6   10.80    6.50
  -6  11   5   71.29   15.00
  -6  11   4   -3.50    6.90
  -6  11   4    3.40    6.00
  -6  11   3    9.90    8.60
  -6  11   3   31.80    7.70
  -6  11   2   26.30    9.30
  -6  11   1   12.00    8.60
   6 -11  -1   22.50   13.50
  -6  11   0  137.99   20.70
   6 -11   0   44.40   20.50
  -6  11  -1   -2.40    7.40
   6 -11   1    5.20   13.20
  -6  11  -2   19.40    9.50
   6  11   3   18.20    7.10
  -6  11  -3    0.20    8.20
   6  11   4    3.60    6.60
  -6  11  -4   -8.90    7.40
   6  11   5    0.60    6.90
  -6  11  -5   24.30    8.60
  -6  11  -6   47.70   11.70
   6  11   6   40.50   10.40
   6  11   7   -1.10    6.00
  -6  11  -7   14.10    7.60
  -6  11  -8   17.10    7.80
   6  11   8   11.90    6.70
   6  11   9   -2.30    5.00
   6  11  10    4.40    5.20
   6  11  11    6.20    4.80
   6  11  12    2.20    3.80
   6  11  12   -1.80    4.60
   6  11  13    5.60    3.70
  -6  12  10    6.60    3.80
  -6  12   9    2.40    3.80
   6  12  -8    4.40    5.00
  -6  12   8    2.30    4.40
  -6  12   7   -8.30    4.60
   6  12  -7    0.80    4.90
  -6  12   6    3.70    5.00
   6  12  -6    3.30    5.60
   6  12  -5    4.50    6.30
  -6  12   5    3.20    4.80
  -6  12   4   -6.90    4.90
  -6  12   4    1.20    5.90
  -6  12   3   18.00    7.40
  -6  12   2    7.60    6.80
  -6  12   1   16.30    7.40
  -6  12   0   15.00    7.80
  -6  12  -1    0.80    6.50
  -6  12  -2    8.40    7.10
  -6  12  -3   19.40    8.00
   6  12   4    7.00    5.00
  -6  12  -4   -0.10    6.50
   6  12   5   11.50    5.10
  -6  12  -5    1.10    6.10
  -6  12  -6    3.20    5.70
   6  12   6    3.60    4.60
  -6  12  -7   -4.90    4.80
   6  12   7   -1.90    3.90
   6  12   8    1.90    3.70
  -6  12  -8    0.20    4.40
   6  12   9    2.10    3.70
   6  13  -4   -0.50    4.10
  -6  13   3   -2.00    6.10
   6  13  -3   -1.10    4.00
  -6  13   2    4.10    4.20
   6  13  -2    0.40    4.30
  -6  13   1   26.10    6.40
   6  13  -1   20.90    6.50
   6  13   0    6.90    4.80
  -6  13   0    8.60    4.80
  -6  13  -1    0.50    4.50
   6  13   1   -0.30    4.30
   6  13   2    1.00    4.30
  -6  13  -2    2.80    4.60
   6  13   3    0.00    5.10
  -6  13  -3   -4.60    3.90
   7   0 -24   -3.90    3.70
   7   0 -23   10.20    5.50
   7   0 -22   14.90    6.60
   7   0 -21   -7.80    6.20
   7   0 -20   14.90    7.80
  -7   0  20   17.30    8.50
   7   0 -19    9.20    7.10
   7   0 -19    3.30   12.30
  -7   0  19   -6.80    6.90
   7   0 -18   25.60   14.40
   7   0 -17   17.30   14.50
   7   0 -17    4.40   13.10
   7   0 -16    2.40   12.50
   7   0 -16  -17.10   10.50
   7   0 -15    4.00   12.30
   7   0 -15    3.90   10.80
   7   0 -14  148.29   31.60
   7   0 -14  163.08   32.60
  -7   0  13   -5.30    7.80
   7   0 -13    2.40   10.60
   7   0 -13   11.50   10.60
  -7   0  12  332.97   62.69
   7   0 -12  383.46   63.99
   7   0 -12  346.87   62.69
   7   0 -11   -1.90    9.80
  -7   0  11   -4.50    6.80
   7   0 -11   -6.70    9.10
   7   0 -10   97.09   16.60
   7   0 -10   44.00   15.30
  -7   0  10   42.00   13.50
  -7   0   9    2.40    6.70
   7   0  -9   13.60    9.80
   7   0  -9  -11.90    8.40
   7   0  -8   -3.80    8.50
  -7   0   8    5.50    6.50
   7   0  -7    3.70    8.80
  -7   0   7   -2.60    4.90
   7   0  -6   -2.00    8.30
  -7   0   6    6.70    5.40
  -7   0   5    3.50    4.70
   7   0  -5    3.90    8.30
  -7   0   4   82.19   15.40
   7   0  -4   85.29   17.50
  -7   0   3   -3.40    3.00
  -7   0   2  796.72  137.19
  -7   0   2  825.22  137.79
  -7   0   1   -1.10    4.30
  -7   0   0  464.05   79.49
  -7   0  -1    7.60    5.30
   7   0   1   -1.90    2.80
  -7   0  -2  228.48   43.10
   7   0   2  254.97   42.40
  -7   0  -3    7.80    6.40
   7   0   3    6.30    4.60
  -7   0  -4  720.53  124.49
   7   0   4  733.73  124.29
  -7   0  -5   -2.90    5.90
   7   0   5    2.70    5.00
   7   0   6  274.77   47.10
  -7   0  -6  260.47   47.00
  -7   0  -7   -7.40    5.40
   7   0   7    1.30    5.80
  -7   0  -8  138.29   26.90
  -7   0  -8  134.69   26.50
   7   0   8  149.59   26.60
  -7   0  -9    3.70    6.40
  -7   0  -9   -2.00    6.80
  -7   0  -9   11.20    9.00
   7   0   9    2.10    6.60
   7   0  10   63.29   15.50
  -7   0 -10   66.69   15.80
   7   0  11    4.30    7.50
  -7   0 -11   -1.60    9.30
   7   0  12  393.16   68.39
  -7   0 -12  375.16   68.09
   7   0  13    0.90    5.60
  -7   0 -13    1.40    9.50
  -7   0 -14   14.70   12.40
  -7   0 -15  -12.00    9.80
  -7   0 -16   -1.00   10.60
  -7   0 -17    5.60   12.10
  -7   0 -17   -3.60    7.40
  -7   0 -17   -7.50    8.70
  -7   0 -18  230.78   47.60
  -7   0 -18  244.88   44.80
  -7   0 -18  260.57   44.40
  -7   0 -19    0.10    8.60
  -7   0 -19   10.70   13.30
  -7   0 -19   -2.70    7.10
  -7   0 -20  198.88   36.20
  -7   0 -20  199.28   35.90
  -7   0 -21    0.90    6.50
  -7   0 -21   -2.30    6.90
  -7   0 -22   82.59   13.90
  -7   0 -22   53.39   13.50
   7   1 -24    0.00    4.10
   7  -1 -24    1.00    3.70
   7   1 -23   -1.50    4.50
   7  -1 -23    3.20    4.50
   7   1 -22   -0.90    5.30
   7  -1 -22   -7.40    4.90
   7   1 -21    2.80    6.40
   7  -1 -21    4.30    6.80
   7   1 -20    8.10    7.20
  -7   1  20   19.70    9.10
   7  -1 -20   12.60    8.00
   7   1 -19   -9.80   15.00
  -7   1  19   -7.10    6.80
   7   1 -19    2.40    7.30
   7  -1 -19    1.70   12.00
  -7   1  18   35.80   11.30
   7   1 -18   29.40    9.30
   7   1 -18   30.80   16.30
   7  -1 -18    5.40   13.50
   7   1 -17    0.70   12.80
   7   1 -17  -11.20   11.90
   7  -1 -17   30.80   14.70
   7  -1 -17   23.50    8.90
   7  -1 -17    9.50   13.20
   7   1 -16   -1.40   11.50
   7   1 -16  -15.20   12.20
   7  -1 -16   -6.00   11.90
   7  -1 -16   13.40   13.30
   7   1 -15   15.70   12.70
   7   1 -15    7.90   13.00
   7  -1 -15   -7.60    9.90
   7  -1 -15    8.50   13.10
   7   1 -14   -0.50   10.40
   7   1 -14   -2.50   10.70
   7  -1 -14   11.60   11.40
   7  -1 -14   11.40   12.50
   7   1 -13   -6.30   10.60
  -7   1  13    8.40    8.40
   7   1 -13   -0.30   10.70
   7  -1 -13   20.80   11.60
  -7  -1  13    5.90    9.50
   7  -1 -13   -1.40    9.90
   7   1 -12   13.70   11.50
  -7   1  12    2.60    8.00
   7   1 -12    8.20   10.50
   7  -1 -12    5.00   11.00
   7  -1 -12  -10.20    9.30
  -7  -1  12    6.80    8.20
   7   1 -11   68.69   15.80
   7   1 -11   47.70   14.20
  -7   1  11   34.50   12.30
  -7  -1  11   30.30   11.50
   7  -1 -11   54.09   15.30
   7  -1 -11   51.29   15.00
   7   1 -10   40.10   13.10
   7   1 -10   54.29   12.80
  -7   1  10   14.00    9.40
  -7  -1  10   16.30    9.80
   7  -1 -10   42.60   12.40
   7  -1 -10   64.79   14.70
  -7   1   9  251.47   36.80
   7   1  -9  174.28   36.90
   7   1  -9  179.58   37.40
  -7  -1   9  186.18   36.20
   7  -1  -9  223.08   38.00
   7   1  -8   68.39   16.30
  -7   1   8   45.50   13.60
   7  -1  -8   87.29   17.10
  -7  -1   8   68.39   14.00
   7   1  -7  164.58   30.90
  -7   1   7  164.98   30.00
  -7  -1   7  151.68   29.40
   7  -1  -7  174.58   30.70
   7   1  -6  229.08   41.60
  -7   1   6  228.68   40.80
   7  -1  -6  226.28   41.50
  -7  -1   6  236.58   40.40
   7   1  -5   86.39   16.40
  -7   1   5   79.29   15.10
  -7  -1   5   61.89   13.90
   7  -1  -5   74.19   16.10
   7   1  -4   27.90   10.50
  -7   1   4   29.10    8.00
   7  -1  -4   27.60   11.40
  -7  -1   4   44.20    7.70
  -7   1   3  132.49   22.60
  -7  -1   3  136.29   22.40
  -7  -1   3  113.99   21.90
  -7   1   2 8219.58 1439.46
  -7  -1   2 8803.02 1439.56
  -7  -1   2 8453.25 1439.16
  -7   1   1   68.09   14.20
  -7  -1   1   87.89   14.80
   7   1   0   11.50    3.10
  -7   1   0    6.90    5.70
  -7  -1   0    8.90    5.90
  -7   1  -1  417.26   71.69
   7   1   1  433.26   71.09
  -7  -1  -1  389.76   71.69
  -7   1  -2  620.04  106.49
   7   1   2  658.73  106.09
  -7  -1  -2  577.64  106.59
  -7   1  -3  545.55   99.19
   7   1   3  584.44   99.09
  -7  -1  -3  613.94   99.59
   7   1   4    1.60    4.70
  -7   1  -4    2.10    5.50
  -7  -1  -4   16.60    7.00
   7  -1   4   -4.60    4.30
   7   1   5  528.65   90.49
  -7   1  -5  512.55   90.39
  -7  -1  -5  514.45   90.79
   7  -1   5  551.14   90.69
  -7   1  -6   15.90    6.80
   7   1   6    5.10    6.40
  -7  -1  -6   15.20    7.90
   7  -1   6   12.00    6.80
   7   1   7   21.70    9.20
  -7   1  -7   29.20    8.70
  -7  -1  -7   38.80   12.20
   7  -1   7   30.50    9.10
  -7  -1  -7   38.30   10.10
   7   1   8  456.35   75.89
  -7   1  -8  413.06   75.39
  -7   1  -8  441.86   75.49
  -7  -1  -8  458.35   75.89
   7  -1   8  429.36   75.99
  -7  -1  -8  416.96   75.49
   7   1   9  360.16   67.69
   7   1   9  404.36   69.19
  -7   1  -9  396.56   68.69
  -7  -1  -9  430.06   68.89
   7  -1   9  419.86   69.29
  -7  -1  -9  358.86   68.09
  -7  -1  -9  430.46   69.19
   7   1  10  256.97   43.50
   7   1  10  235.78   41.70
  -7   1 -10  243.18   42.80
   7  -1  10  214.88   43.10
  -7  -1 -10  268.97   43.00
  -7  -1 -10  200.88   42.90
  -7   1 -11   15.00    9.30
   7   1  11    8.30    8.80
   7   1  11    1.40    5.30
  -7  -1 -11    4.60    9.20
   7  -1  11    8.60    7.60
  -7   1 -12  321.27   53.59
   7   1  12  280.77   54.19
   7   1  12  294.77   52.09
  -7  -1 -12  293.47   53.79
   7  -1  12  287.77   54.29
  -7   1 -13   49.80   13.50
   7   1  13   37.50    9.30
  -7  -1 -13    5.40   11.50
   7   1  14    7.90    6.50
  -7   1 -14    7.00   11.20
  -7  -1 -14   -4.80   10.80
   7   1  15    7.90    7.10
  -7   1 -15    5.30   11.30
  -7  -1 -15   -7.50   10.50
  -7   1 -16   -3.40   10.40
  -7   1 -16   -2.00   12.30
   7   1  16    7.70    7.20
  -7  -1 -16   22.50   10.90
  -7  -1 -16   -1.10   11.50
  -7   1 -17   -2.80    8.50
  -7   1 -17  -18.90   10.60
  -7   1 -17    6.20    7.60
  -7  -1 -17   -2.90    9.70
  -7  -1 -17   14.10   12.80
  -7   1 -18   85.99   14.80
  -7   1 -18   79.19   14.30
  -7   1 -18   45.20   17.90
  -7  -1 -18   30.10   16.60
  -7  -1 -18   35.10   14.00
  -7   1 -19    8.80    8.30
  -7   1 -19   -2.90    7.30
  -7  -1 -19   -7.80    8.70
  -7  -1 -19   -2.60   16.70
  -7   1 -20    4.50    7.50
  -7   1 -20   -0.20    7.70
  -7  -1 -20    1.00    7.90
  -7   1 -21    6.20    6.80
  -7   1 -21    1.40    6.40
  -7  -1 -21   -6.20    7.10
  -7   1 -22    6.50    5.50
  -7  -1 -22   -2.60    5.90
  -7   1 -23    8.10    5.00
   7   2 -24    5.60    4.20
   7  -2 -24    5.90    3.80
   7   2 -23    4.30    5.10
   7  -2 -23    6.60    4.50
   7   2 -22    2.90    5.30
   7  -2 -22   -1.40    5.00
   7   2 -21    7.40    6.40
   7  -2 -21    5.80    6.70
   7   2 -20    0.40    6.10
  -7   2  20   17.90   14.10
   7   2 -19   13.00    7.70
  -7   2  19    1.60    7.80
   7  -2 -19    8.10   11.80
   7   2 -18   14.50    8.40
  -7   2  18   14.40    9.10
   7  -2 -18   18.50   13.30
   7   2 -17   -2.70    7.20
  -7   2  17   18.80    9.50
   7  -2 -17   23.40   14.20
   7  -2 -17    8.90    8.40
   7   2 -16   17.60   15.40
  -7   2  16   22.30    9.80
   7  -2 -16   22.90   13.30
   7  -2 -16   15.40   14.70
  -7   2  15   11.20    8.00
   7   2 -15    5.80   12.10
   7  -2 -15    8.30   12.50
   7  -2 -15   -6.80   11.20
   7   2 -14   -2.90   10.60
  -7   2  14  -17.90    5.70
   7  -2 -14   16.90   13.00
   7  -2 -14    5.00   12.60
   7   2 -13   -4.10   10.30
   7  -2 -13   20.10   12.30
   7  -2 -13   -0.80   10.90
   7   2 -12   10.50   11.50
  -7   2  12    0.60    8.70
   7   2 -12    8.20   10.00
   7  -2 -12   16.30   11.90
   7  -2 -12   11.50   11.10
   7   2 -11  131.89   25.20
  -7   2  11  123.49   24.10
   7   2 -11  126.29   24.60
   7  -2 -11  122.19   25.80
  -7  -2  11   88.59   23.00
   7  -2 -11  119.29   24.30
   7   2 -10   80.79   17.30
  -7   2  10   61.79   13.80
   7   2 -10   46.40   14.50
   7  -2 -10   70.89   16.30
   7  -2 -10   37.40   14.20
   7  -2 -10   68.59   15.40
  -7  -2  10   37.20   12.40
   7   2  -9  289.17   47.60
  -7   2   9  291.27   47.10
   7   2  -9  239.68   46.40
   7  -2  -9  314.67   47.50
  -7  -2   9  224.68   46.20
  -7  -2   9  240.88   46.30
   7   2  -8   47.70   13.70
  -7   2   8   41.90   10.70
  -7  -2   8   31.70   10.00
   7  -2  -8   32.90   11.50
   7   2  -7  157.58   27.80
  -7   2   7  114.49   26.20
  -7  -2   7  164.48   26.20
   7  -2  -7  132.09   26.80
  -7   2   6   97.89   20.60
   7   2  -6  107.69   21.90
   7  -2  -6  107.09   21.60
  -7  -2   6  113.69   20.30
   7   2  -5  503.95   86.29
  -7   2   5  536.95   86.09
  -7  -2   5  497.75   85.59
   7  -2  -5  466.75   85.89
   7   2  -4   98.79   18.80
  -7   2   4   82.19   17.20
  -7  -2   4   85.69   15.70
  -7   2   3 1142.99  178.18
   7   2  -3  943.41  178.18
  -7  -2   3 1057.39  177.68
   7   2  -2   -3.00    6.30
  -7   2   2    4.20    5.10
  -7  -2   2    3.30    4.30
  -7   2   1  125.09   22.50
   7   2  -1  116.79   21.70
  -7  -2   1  127.89   22.50
  -7   2   0    1.90    5.40
   7   2   0   -3.00    3.80
  -7  -2   0    8.90    5.60
   7   2   1  276.17   45.10
  -7  -2  -1  238.28   45.60
   7   2   2  259.67   42.60
  -7  -2  -2  223.38   43.10
  -7   2  -3  421.86   75.49
   7   2   3  438.66   75.39
  -7  -2  -3  455.45   75.89
  -7   2  -4  150.18   26.10
   7   2   4  131.99   26.00
  -7  -2  -4  147.89   27.00
   7   2   5  172.28   33.70
  -7   2  -5  171.78   33.20
  -7  -2  -5  224.58   34.30
   7   2   6  270.27   45.40
  -7   2  -6  243.58   44.80
  -7  -2  -6  258.57   45.70
   7  -2   6  251.97   45.40
  -7   2  -7  115.59   23.40
   7   2   7  115.29   21.80
   7  -2   7  131.39   22.60
  -7  -2  -7   85.09   21.10
  -7  -2  -7  121.29   23.00
  -7  -2  -7  106.39   21.50
   7   2   8   -1.90    7.30
   7   2   8   22.40    6.80
  -7   2  -8   33.30   10.30
  -7  -2  -8   19.10   10.20
  -7  -2  -8   13.40    8.90
   7  -2   8   20.70    8.50
  -7  -2  -8   19.30    8.60
   7   2   9   18.90    7.10
   7   2   9   16.20    9.30
  -7   2  -9   12.50    9.60
[truncated: 10,359,726 more chars]
